# Supplementary material for: Trends in dental caries of deciduous teeth in Iran: a systematic analysis of the national and sub-national data from 1990 to 2017
Source: BMC Oral Health. 2022 Dec 23;22:634. doi: 10.1186/s12903-022-02634-z (PMC9789600; doi:10.1186/s12903-022-02634-z)
Supplement: Supplementary file 2 — Additional file 2. Raw data. [file 12903_2022_2634_MOESM2_ESM.xlsx]

## Sheet: dmft
year	sex	age_cat	location	index	value	lower	upper
1990	Female	1-4	Markazi	dmft	1.42123	4.95419e-06	3.6723
1990	Female	1-4	Markazi	d	1.35528	5.14399e-07	3.57299
1990	Female	1-4	Markazi	m	5.52155e-07	1.02638e-07	0.0981038
1990	Female	1-4	Markazi	f	0.0659523	1.36593e-07	0.429004
1990	Female	5-9	Markazi	dmft	3.56415	1.35291	5.79294
1990	Female	5-9	Markazi	d	3.34541	1.07551	5.57335
1990	Female	5-9	Markazi	m	0.0618075	3.23704e-11	0.488935
1990	Female	5-9	Markazi	f	0.156929	7.34352e-15	0.516204
1990	Female	10-14	Markazi	dmft	5.65467	3.39452	7.95824
1990	Female	10-14	Markazi	d	4.86761	2.66004	6.99796
1990	Female	10-14	Markazi	m	0.620034	0.193317	1.03077
1990	Female	10-14	Markazi	f	0.167017	2.7127e-11	0.517744
1990	Female	allages	Markazi	dmft	3.65132	1.64946	5.9115
1990	Female	allages	Markazi	d	3.28608	1.29838	5.47844
1990	Female	allages	Markazi	m	0.230932	0.0646849	0.558557
1990	Female	allages	Markazi	f	0.134308	3.90397e-08	0.491803
1990	Female	agestd	Markazi	dmft	3.53217	1.55992	5.79167
1990	Female	agestd	Markazi	d	3.18373	1.22797	5.37766
1990	Female	agestd	Markazi	m	0.217624	0.0608526	0.533642
1990	Female	agestd	Markazi	f	0.130809	4.39928e-08	0.48861
1990	Male	1-4	Markazi	dmft	1.80907	1.20349e-08	4.03761
1990	Male	1-4	Markazi	d	1.72256	5.57211e-10	4.07519
1990	Male	1-4	Markazi	m	5.78367e-10	2.00906e-14	0.180546
1990	Male	1-4	Markazi	f	0.0865121	2.41807e-18	0.46222
1990	Male	5-9	Markazi	dmft	4.08984	1.85441	6.30435
1990	Male	5-9	Markazi	d	3.74526	1.49683	5.98766
1990	Male	5-9	Markazi	m	0.157173	4.41598e-18	0.590568
1990	Male	5-9	Markazi	f	0.18741	9.97762e-26	0.543446
1990	Male	10-14	Markazi	dmft	6.22651	3.93924	8.50942
1990	Male	10-14	Markazi	d	5.33966	3.21031	7.54702
1990	Male	10-14	Markazi	m	0.708798	0.294593	1.13124
1990	Male	10-14	Markazi	f	0.17805	4.46846e-22	0.528338
1990	Male	allages	Markazi	dmft	4.17065	2.03807	6.41234
1990	Male	allages	Markazi	d	3.71493	1.65549	5.97658
1990	Male	allages	Markazi	m	0.299984	0.0999815	0.658227
1990	Male	allages	Markazi	f	0.155728	6.83296e-19	0.51537
1990	Male	agestd	Markazi	dmft	4.02006	1.90665	6.26056
1990	Male	agestd	Markazi	d	3.58915	1.54861	5.85631
1990	Male	agestd	Markazi	m	0.279152	0.0923654	0.627108
1990	Male	agestd	Markazi	f	0.151752	7.84377e-19	0.512365
1990	Both	1-4	Markazi	dmft	1.61902	2.4338e-06	3.8586
1990	Both	1-4	Markazi	d	1.54258	2.52351e-07	3.8291
1990	Both	1-4	Markazi	m	2.70863e-07	5.02948e-08	0.140147
1990	Both	1-4	Markazi	f	0.0764374	6.69337e-08	0.445943
1990	Both	5-9	Markazi	dmft	3.83319	1.60957	6.05467
1990	Both	5-9	Markazi	d	3.55005	1.29114	5.78539
1990	Both	5-9	Markazi	m	0.110614	1.58036e-11	0.540949
1990	Both	5-9	Markazi	f	0.172529	3.58519e-15	0.530146
1990	Both	10-14	Markazi	dmft	5.94994	3.67579	8.24285
1990	Both	10-14	Markazi	d	5.11136	2.94418	7.28147
1990	Both	10-14	Markazi	m	0.665869	0.245612	1.08265
1990	Both	10-14	Markazi	f	0.172714	1.31197e-11	0.523214
1990	Both	allages	Markazi	dmft	3.91764	1.84875	6.16834
1990	Both	allages	Markazi	d	3.506	1.48151	5.7339
1990	Both	allages	Markazi	m	0.266343	0.0827855	0.60967
1990	Both	allages	Markazi	f	0.145293	1.90195e-08	0.503889
1990	Both	agestd	Markazi	dmft	3.78261	1.7379	6.03236
1990	Both	agestd	Markazi	d	3.39184	1.39256	5.62336
1990	Both	agestd	Markazi	m	0.249208	0.0770286	0.581619
1990	Both	agestd	Markazi	f	0.141559	2.14107e-08	0.500804
1990	Female	1-4	Gilan	dmft	1.39979	5.67378e-11	3.5881
1990	Female	1-4	Gilan	d	1.20041	1.11024e-12	3.65572
1990	Female	1-4	Gilan	m	3.12995e-13	2.34174e-21	0.313856
1990	Female	1-4	Gilan	f	0.199383	2.02874e-29	0.585551
1990	Female	5-9	Gilan	dmft	3.65106	1.48689	5.91192
1990	Female	5-9	Gilan	d	3.01499	0.867247	5.29558
1990	Female	5-9	Gilan	m	0.332816	1.77665e-25	0.77334
1990	Female	5-9	Gilan	f	0.303244	1.12049e-37	0.654941
1990	Female	10-14	Gilan	dmft	5.82661	3.52929	8.20002
1990	Female	10-14	Gilan	d	4.69254	2.44247	6.87976
1990	Female	10-14	Gilan	m	0.858864	0.421968	1.29962
1990	Female	10-14	Gilan	f	0.275209	1.70215e-33	0.625412
1990	Female	allages	Gilan	dmft	3.8138	1.80736	6.09484
1990	Female	allages	Gilan	d	3.11943	1.18923	5.41394
1990	Female	allages	Gilan	m	0.42878	0.148424	0.835487
1990	Female	allages	Gilan	f	0.265588	5.42998e-30	0.625984
1990	Female	agestd	Gilan	dmft	3.61095	1.651	5.88388
1990	Female	agestd	Gilan	d	2.95874	1.08384	5.2662
1990	Female	agestd	Gilan	m	0.391236	0.132828	0.791045
1990	Female	agestd	Gilan	f	0.260975	6.53326e-30	0.623302
1990	Male	1-4	Gilan	dmft	2.38836	0.22441	4.5726
1990	Male	1-4	Gilan	d	2.22602	3.39569e-16	4.66609
1990	Male	1-4	Gilan	m	1.55533e-17	7.35581e-29	0.465167
1990	Male	1-4	Gilan	f	0.162338	2.75638e-41	0.53644
1990	Male	5-9	Gilan	dmft	4.39639	2.22316	6.6099
1990	Male	5-9	Gilan	d	3.72686	1.54202	5.92157
1990	Male	5-9	Gilan	m	0.472891	0.0458035	0.899155
1990	Male	5-9	Gilan	f	0.196637	7.31304e-49	0.534774
1990	Male	10-14	Gilan	dmft	6.36806	4.04754	8.71086
1990	Male	10-14	Gilan	d	5.14776	2.93802	7.35026
1990	Male	10-14	Gilan	m	0.995978	0.578991	1.42473
1990	Male	10-14	Gilan	f	0.224327	3.68087e-45	0.573182
1990	Male	allages	Gilan	dmft	4.55805	2.33528	6.80943
1990	Male	allages	Gilan	d	3.82906	1.62446	6.09184
1990	Male	allages	Gilan	m	0.531712	0.221892	0.969211
1990	Male	allages	Gilan	f	0.197284	7.33947e-42	0.54878
1990	Male	agestd	Gilan	dmft	4.36333	2.14693	6.60788
1990	Male	agestd	Gilan	d	3.68561	1.4796	5.96233
1990	Male	agestd	Gilan	m	0.483528	0.198122	0.923189
1990	Male	agestd	Gilan	f	0.194195	8.94073e-42	0.547357
1990	Both	1-4	Gilan	dmft	1.90468	0.114612	4.09091
1990	Both	1-4	Gilan	d	1.72421	5.43387e-13	4.17174
1990	Both	1-4	Gilan	m	1.53148e-13	1.14575e-21	0.391134
1990	Both	1-4	Gilan	f	0.180463	9.92612e-30	0.560469
1990	Both	5-9	Gilan	dmft	4.0327	1.86389	6.26931
1990	Both	5-9	Gilan	d	3.3795	1.21276	5.61611
1990	Both	5-9	Gilan	m	0.404541	0.0234534	0.837763
1990	Both	5-9	Gilan	f	0.248657	5.46754e-38	0.59341
1990	Both	10-14	Gilan	dmft	6.10439	3.79516	8.46209
1990	Both	10-14	Gilan	d	4.92607	2.6967	7.12113
1990	Both	10-14	Gilan	m	0.929206	0.502523	1.3638
1990	Both	10-14	Gilan	f	0.249106	8.28921e-34	0.598617
1990	Both	allages	Gilan	dmft	4.19488	2.07767	6.46073
1990	Both	allages	Gilan	d	3.48278	1.41208	5.76104
1990	Both	allages	Gilan	m	0.481485	0.186042	0.903958
1990	Both	allages	Gilan	f	0.230614	2.64965e-30	0.586453
1990	Both	agestd	Gilan	dmft	3.99716	1.90557	6.25552
1990	Both	agestd	Gilan	d	3.33185	1.28699	5.62353
1990	Both	agestd	Gilan	m	0.438611	0.166344	0.858876
1990	Both	agestd	Gilan	f	0.226696	3.17965e-30	0.584318
1990	Female	1-4	Mazandaran	dmft	2.22986	0.0450431	4.43626
1990	Female	1-4	Mazandaran	d	2.01945	8.22389e-62	4.39244
1990	Female	1-4	Mazandaran	m	4.39239e-65	1.70487e-135	0.381691
1990	Female	1-4	Mazandaran	f	0.210417	9.19189e-256	0.575938
1990	Female	5-9	Mazandaran	dmft	4.31427	2.15012	6.52729
1990	Female	5-9	Mazandaran	d	3.66125	1.52849	5.82394
1990	Female	5-9	Mazandaran	m	0.40239	1.20897e-140	0.813575
1990	Female	5-9	Mazandaran	f	0.250629	1.19826e-263	0.601453
1990	Female	10-14	Mazandaran	dmft	6.35779	4.00989	8.71881
1990	Female	10-14	Mazandaran	d	5.17738	2.9564	7.35305
1990	Female	10-14	Mazandaran	m	0.922044	0.49035	1.353
1990	Female	10-14	Mazandaran	f	0.258361	1.03361e-259	0.600246
1990	Female	allages	Mazandaran	dmft	4.41311	2.18242	6.67328
1990	Female	allages	Mazandaran	d	3.70817	1.5776	5.93342
1990	Female	allages	Mazandaran	m	0.462893	0.162288	0.872449
1990	Female	allages	Mazandaran	f	0.242047	2.54698e-256	0.593985
1990	Female	agestd	Mazandaran	dmft	4.28633	2.05769	6.54381
1990	Female	agestd	Mazandaran	d	3.60982	1.48578	5.84432
1990	Female	agestd	Mazandaran	m	0.436394	0.154353	0.844304
1990	Female	agestd	Mazandaran	f	0.240114	2.9602e-256	0.592857
1990	Male	1-4	Mazandaran	dmft	2.60781	0.454004	4.85121
1990	Male	1-4	Mazandaran	d	2.28117	2.35741e-65	4.80171
1990	Male	1-4	Mazandaran	m	0.110319	3.86982e-144	0.553754
1990	Male	1-4	Mazandaran	f	0.216324	2.28507e-267	0.596308
1990	Male	5-9	Mazandaran	dmft	4.63538	2.51119	6.90055
1990	Male	5-9	Mazandaran	d	3.78821	1.65361	5.9226
1990	Male	5-9	Mazandaran	m	0.579541	0.160043	0.989
1990	Male	5-9	Mazandaran	f	0.267631	2.03416e-275	0.600922
1990	Male	10-14	Mazandaran	dmft	6.67991	4.30966	9.06509
1990	Male	10-14	Mazandaran	d	5.32616	3.08576	7.52031
1990	Male	10-14	Mazandaran	m	1.08853	0.651896	1.51425
1990	Male	10-14	Mazandaran	f	0.265228	2.05062e-271	0.634939
1990	Male	allages	Mazandaran	dmft	4.75838	2.54407	7.05753
1990	Male	allages	Mazandaran	d	3.88573	1.67554	6.14631
1990	Male	allages	Mazandaran	m	0.619945	0.279841	1.04417
1990	Male	allages	Mazandaran	f	0.252708	6.29038e-268	0.610984
1990	Male	agestd	Mazandaran	dmft	4.61883	2.40788	6.91456
1990	Male	agestd	Mazandaran	d	3.78164	1.56634	6.06001
1990	Male	agestd	Mazandaran	m	0.586947	0.262351	1.01252
1990	Male	agestd	Mazandaran	f	0.250237	7.41168e-268	0.610091
1990	Both	1-4	Mazandaran	dmft	2.42306	0.254096	4.64838
1990	Both	1-4	Mazandaran	d	2.15324	4.02121e-62	4.60165
1990	Both	1-4	Mazandaran	m	0.0563926	8.33376e-136	0.469646
1990	Both	1-4	Mazandaran	f	0.213436	4.49318e-256	0.586351
1990	Both	5-9	Mazandaran	dmft	4.47887	2.3352	6.71862
1990	Both	5-9	Mazandaran	d	3.72633	1.59262	5.87451
1990	Both	5-9	Mazandaran	m	0.493194	0.0820344	0.903494
1990	Both	5-9	Mazandaran	f	0.259344	5.84057e-264	0.601181
1990	Both	10-14	Mazandaran	dmft	6.5235	4.1641	8.89695
1990	Both	10-14	Mazandaran	d	5.25392	3.02295	7.43909
1990	Both	10-14	Mazandaran	m	1.00769	0.573456	1.43595
1990	Both	10-14	Mazandaran	f	0.261894	5.01879e-260	0.618093
1990	Both	allages	Mazandaran	dmft	4.59017	2.36787	6.87033
1990	Both	allages	Mazandaran	d	3.79922	1.62783	6.04259
1990	Both	allages	Mazandaran	m	0.543431	0.22257	0.96051
1990	Both	allages	Mazandaran	f	0.247514	1.24086e-256	0.602702
1990	Both	agestd	Mazandaran	dmft	4.45701	2.23745	6.73412
1990	Both	agestd	Mazandaran	d	3.69802	1.52713	5.95503
1990	Both	agestd	Mazandaran	m	0.513675	0.20979	0.930653
1990	Both	agestd	Mazandaran	f	0.245311	1.44069e-256	0.601704
1990	Female	1-4	Azerbaijan, East	dmft	2.52612	0.382734	4.74041
1990	Female	1-4	Azerbaijan, East	d	2.39581	0.104675	4.64771
1990	Female	1-4	Azerbaijan, East	m	3.2433e-127	4.48371e-281	0.342586
1990	Female	1-4	Azerbaijan, East	f	0.130308	0	0.484695
1990	Female	5-9	Azerbaijan, East	dmft	4.93223	2.74336	7.15712
1990	Female	5-9	Azerbaijan, East	d	4.34461	2.1767	6.57096
1990	Female	5-9	Azerbaijan, East	m	0.373875	2.13045e-285	0.790338
1990	Female	5-9	Azerbaijan, East	f	0.213751	0	0.557689
1990	Female	10-14	Azerbaijan, East	dmft	7.0632	4.93061	9.29747
1990	Female	10-14	Azerbaijan, East	d	5.92554	3.87704	7.95573
1990	Female	10-14	Azerbaijan, East	m	0.891892	0.495725	1.28835
1990	Female	10-14	Azerbaijan, East	f	0.245771	0	0.56958
1990	Female	allages	Azerbaijan, East	dmft	4.98491	2.82788	7.21003
1990	Female	allages	Azerbaijan, East	d	4.33795	2.17623	6.50472
1990	Female	allages	Azerbaijan, East	m	0.445629	0.168613	0.834649
1990	Female	allages	Azerbaijan, East	f	0.201332	0	0.541343
1990	Female	agestd	Azerbaijan, East	dmft	4.82823	2.67172	7.05266
1990	Female	agestd	Azerbaijan, East	d	4.21473	2.04472	6.38756
1990	Female	agestd	Azerbaijan, East	m	0.416546	0.156045	0.802921
1990	Female	agestd	Azerbaijan, East	f	0.196961	0	0.537927
1990	Male	1-4	Azerbaijan, East	dmft	3.48088	1.23814	5.71274
1990	Male	1-4	Azerbaijan, East	d	3.27131	0.905267	5.53871
1990	Male	1-4	Azerbaijan, East	m	0.0299057	7.84442e-289	0.477787
1990	Male	1-4	Azerbaijan, East	f	0.179657	0	0.540902
1990	Male	5-9	Azerbaijan, East	dmft	5.55541	3.35144	7.78295
1990	Male	5-9	Azerbaijan, East	d	4.79619	2.52502	6.98857
1990	Male	5-9	Azerbaijan, East	m	0.561203	0.133179	0.990846
1990	Male	5-9	Azerbaijan, East	f	0.198015	0	0.538733
1990	Male	10-14	Azerbaijan, East	dmft	7.66621	5.43534	9.98119
1990	Male	10-14	Azerbaijan, East	d	6.35506	4.18408	8.47865
1990	Male	10-14	Azerbaijan, East	m	1.08592	0.675159	1.50759
1990	Male	10-14	Azerbaijan, East	f	0.22523	0	0.564108
1990	Male	allages	Azerbaijan, East	dmft	5.71319	3.48915	7.97228
1990	Male	allages	Azerbaijan, East	d	4.91471	2.65203	7.104
1990	Male	allages	Azerbaijan, East	m	0.596106	0.284392	1.02803
1990	Male	allages	Azerbaijan, East	f	0.202374	0	0.548141
1990	Male	agestd	Azerbaijan, East	dmft	5.5444	3.31943	7.80076
1990	Male	agestd	Azerbaijan, East	d	4.7904	2.51987	6.98554
1990	Male	agestd	Azerbaijan, East	m	0.55341	0.259916	0.986467
1990	Male	agestd	Azerbaijan, East	f	0.200594	0	0.547392
1990	Both	1-4	Azerbaijan, East	dmft	3.0123	0.81832	5.23554
1990	Both	1-4	Azerbaijan, East	d	2.84163	0.512348	5.10142
1990	Both	1-4	Azerbaijan, East	m	0.0152284	2.20054e-281	0.411432
1990	Both	1-4	Azerbaijan, East	f	0.155437	0	0.513317
1990	Both	5-9	Azerbaijan, East	dmft	5.24888	3.05233	7.47511
1990	Both	5-9	Azerbaijan, East	d	4.57406	2.35369	6.78315
1990	Both	5-9	Azerbaijan, East	m	0.469059	0.0676701	0.892219
1990	Both	5-9	Azerbaijan, East	f	0.205755	0	0.548057
1990	Both	10-14	Azerbaijan, East	dmft	7.37453	5.19119	9.65047
1990	Both	10-14	Azerbaijan, East	d	6.14729	4.03556	8.22571
1990	Both	10-14	Azerbaijan, East	m	0.992068	0.588365	1.40154
1990	Both	10-14	Azerbaijan, East	f	0.235166	0	0.566755
1990	Both	allages	Azerbaijan, East	dmft	5.35723	3.16594	7.59971
1990	Both	allages	Azerbaijan, East	d	4.63281	2.41947	6.81109
1990	Both	allages	Azerbaijan, East	m	0.522557	0.227803	0.933513
1990	Both	allages	Azerbaijan, East	f	0.201865	0	0.544819
1990	Both	agestd	Azerbaijan, East	dmft	5.19585	3.0042	7.43667
1990	Both	agestd	Azerbaijan, East	d	4.51023	2.28862	6.69451
1990	Both	agestd	Azerbaijan, East	m	0.4868	0.209364	0.897138
1990	Both	agestd	Azerbaijan, East	f	0.198826	0	0.542786
1990	Female	1-4	Azerbaijan, West	dmft	2.26495	0.0765785	4.48542
1990	Female	1-4	Azerbaijan, West	d	2.09394	5.35591e-126	4.41115
1990	Female	1-4	Azerbaijan, West	m	7.66356e-137	1.5422e-306	0.240745
1990	Female	1-4	Azerbaijan, West	f	0.17101	0	0.538168
1990	Female	5-9	Azerbaijan, West	dmft	4.58794	2.37542	6.82382
1990	Female	5-9	Azerbaijan, West	d	4.16098	1.93166	6.37871
1990	Female	5-9	Azerbaijan, West	m	0.247845	2.33233e-310	0.685483
1990	Female	5-9	Azerbaijan, West	f	0.17912	0	0.535671
1990	Female	10-14	Azerbaijan, West	dmft	6.80588	4.66499	9.01814
1990	Female	10-14	Azerbaijan, West	d	5.80653	3.72968	7.80872
1990	Female	10-14	Azerbaijan, West	m	0.772798	0.365171	1.16257
1990	Female	10-14	Azerbaijan, West	f	0.226545	0	0.555363
1990	Female	allages	Azerbaijan, West	dmft	4.58834	2.40594	6.81203
1990	Female	allages	Azerbaijan, West	d	4.05697	1.91726	6.23633
1990	Female	allages	Azerbaijan, West	m	0.339619	0.116184	0.702252
1990	Female	allages	Azerbaijan, West	f	0.191747	0	0.542695
1990	Female	agestd	Azerbaijan, West	dmft	4.53808	2.35588	6.76157
1990	Female	agestd	Azerbaijan, West	d	4.01336	1.87563	6.19528
1990	Female	agestd	Azerbaijan, West	m	0.333282	0.114949	0.692452
1990	Female	agestd	Azerbaijan, West	f	0.191437	0	0.542674
1990	Male	1-4	Azerbaijan, West	dmft	3.08376	0.931523	5.27325
1990	Male	1-4	Azerbaijan, West	d	2.99594	0.676949	5.26446
1990	Male	1-4	Azerbaijan, West	m	2.48247e-140	1.08666e-313	0.354888
1990	Male	1-4	Azerbaijan, West	f	0.0878211	0	0.447468
1990	Male	5-9	Azerbaijan, West	dmft	5.39909	3.24247	7.64226
1990	Male	5-9	Azerbaijan, West	d	4.85492	2.68323	7.01003
1990	Male	5-9	Azerbaijan, West	m	0.385668	4.92671e-318	0.810793
1990	Male	5-9	Azerbaijan, West	f	0.158501	0	0.497284
1990	Male	10-14	Azerbaijan, West	dmft	7.5968	5.40718	9.88918
1990	Male	10-14	Azerbaijan, West	d	6.50302	4.39698	8.63126
1990	Male	10-14	Azerbaijan, West	m	0.918395	0.504203	1.32437
1990	Male	10-14	Azerbaijan, West	f	0.175392	0	0.501662
1990	Male	allages	Azerbaijan, West	dmft	5.41589	3.24987	7.65889
1990	Male	allages	Azerbaijan, West	d	4.83057	2.63585	7.01111
1990	Male	allages	Azerbaijan, West	m	0.442621	0.163841	0.840369
1990	Male	allages	Azerbaijan, West	f	0.142702	0	0.483703
1990	Male	agestd	Azerbaijan, West	dmft	5.33724	3.17169	7.57843
1990	Male	agestd	Azerbaijan, West	d	4.76875	2.56987	6.95222
1990	Male	agestd	Azerbaijan, West	m	0.427616	0.158086	0.823958
1990	Male	agestd	Azerbaijan, West	f	0.140874	0	0.4825
1990	Both	1-4	Azerbaijan, West	dmft	2.67889	0.508788	4.8837
1990	Both	1-4	Azerbaijan, West	d	2.54994	0.342225	4.84253
1990	Both	1-4	Azerbaijan, West	m	3.79058e-137	7.62557e-307	0.298449
1990	Both	1-4	Azerbaijan, West	f	0.128955	0	0.492316
1990	Both	5-9	Azerbaijan, West	dmft	4.99727	2.81296	7.23683
1990	Both	5-9	Azerbaijan, West	d	4.51116	2.31093	6.6973
1990	Both	5-9	Azerbaijan, West	m	0.317395	1.15535e-310	0.748719
1990	Both	5-9	Azerbaijan, West	f	0.168715	0	0.5163
1990	Both	10-14	Azerbaijan, West	dmft	7.21147	5.04559	9.46482
1990	Both	10-14	Azerbaijan, West	d	6.1637	4.07188	8.23053
1990	Both	10-14	Azerbaijan, West	m	0.847463	0.436468	1.24555
1990	Both	10-14	Azerbaijan, West	f	0.200313	0	0.527824
1990	Both	allages	Azerbaijan, West	dmft	5.00836	2.83427	7.24184
1990	Both	allages	Azerbaijan, West	d	4.44961	2.28198	6.62956
1990	Both	allages	Azerbaijan, West	m	0.391897	0.140372	0.772352
1990	Both	allages	Azerbaijan, West	f	0.166854	0	0.512754
1990	Both	agestd	Azerbaijan, West	dmft	4.9483	2.77465	7.18087
1990	Both	agestd	Azerbaijan, West	d	4.40111	2.23199	6.58383
1990	Both	agestd	Azerbaijan, West	m	0.381705	0.137092	0.759956
1990	Both	agestd	Azerbaijan, West	f	0.165482	0	0.511786
1990	Female	1-4	Kermanshah	dmft	1.78759	4.45208e-66	3.97669
1990	Female	1-4	Kermanshah	d	1.64629	7.41128e-129	4.22431
1990	Female	1-4	Kermanshah	m	7.80295e-144	2.52468e-321	0.384486
1990	Female	1-4	Kermanshah	f	0.141305	0	0.530662
1990	Female	5-9	Kermanshah	dmft	4.44653	2.25962	6.68408
1990	Female	5-9	Kermanshah	d	3.80888	1.67461	5.93456
1990	Female	5-9	Kermanshah	m	0.425001	0	0.842503
1990	Female	5-9	Kermanshah	f	0.212647	0	0.554583
1990	Female	10-14	Kermanshah	dmft	6.54907	4.37185	8.74492
1990	Female	10-14	Kermanshah	d	5.37184	3.29158	7.40314
1990	Female	10-14	Kermanshah	m	0.938361	0.531319	1.32762
1990	Female	10-14	Kermanshah	f	0.238867	0	0.56281
1990	Female	allages	Kermanshah	dmft	4.2654	2.20513	6.4752
1990	Female	allages	Kermanshah	d	3.61661	1.64999	5.85356
1990	Female	allages	Kermanshah	m	0.450221	0.162344	0.848867
1990	Female	allages	Kermanshah	f	0.198562	0	0.549688
1990	Female	agestd	Kermanshah	dmft	4.25217	2.19689	6.46099
1990	Female	agestd	Kermanshah	d	3.6045	1.64436	5.84613
1990	Female	agestd	Kermanshah	m	0.449743	0.167249	0.847723
1990	Female	agestd	Kermanshah	f	0.197928	0	0.54947
1990	Male	1-4	Kermanshah	dmft	2.23944	0.117661	4.44467
1990	Male	1-4	Kermanshah	d	2.10883	3.25025e-132	4.50277
1990	Male	1-4	Kermanshah	m	3.61666e-148	0	0.427737
1990	Male	1-4	Kermanshah	f	0.130609	0	0.50923
1990	Male	5-9	Kermanshah	dmft	4.74197	2.59916	6.96347
1990	Male	5-9	Kermanshah	d	4.03497	1.86422	6.1808
1990	Male	5-9	Kermanshah	m	0.499999	0.0924385	0.90234
1990	Male	5-9	Kermanshah	f	0.206999	0	0.539163
1990	Male	10-14	Kermanshah	dmft	6.79382	4.53929	9.18209
1990	Male	10-14	Kermanshah	d	5.55711	3.36807	7.69839
1990	Male	10-14	Kermanshah	m	1.01662	0.606916	1.42746
1990	Male	10-14	Kermanshah	f	0.220098	0	0.560067
1990	Male	allages	Kermanshah	dmft	4.62372	2.45223	6.89264
1990	Male	allages	Kermanshah	d	3.92601	1.76839	6.14603
1990	Male	allages	Kermanshah	m	0.509873	0.225852	0.922624
1990	Male	allages	Kermanshah	f	0.187832	0	0.536606
1990	Male	agestd	Kermanshah	dmft	4.57367	2.40265	6.84218
1990	Male	agestd	Kermanshah	d	3.88752	1.73112	6.1124
1990	Male	agestd	Kermanshah	m	0.499816	0.223766	0.913058
1990	Male	agestd	Kermanshah	f	0.186331	0	0.536009
1990	Both	1-4	Kermanshah	dmft	2.02034	0.0606065	4.21774
1990	Both	1-4	Kermanshah	d	1.88454	3.59543e-129	4.36775
1990	Both	1-4	Kermanshah	m	3.78387e-144	1.22528e-321	0.406765
1990	Both	1-4	Kermanshah	f	0.135796	0	0.519623
1990	Both	5-9	Kermanshah	dmft	4.59921	2.4351	6.82847
1990	Both	5-9	Kermanshah	d	3.92573	1.7726	6.06182
1990	Both	5-9	Kermanshah	m	0.46376	0.0477728	0.873427
1990	Both	5-9	Kermanshah	f	0.209728	0	0.546614
1990	Both	10-14	Kermanshah	dmft	6.67781	4.45992	8.97487
1990	Both	10-14	Kermanshah	d	5.46929	3.33181	7.55844
1990	Both	10-14	Kermanshah	m	0.979524	0.571083	1.38013
1990	Both	10-14	Kermanshah	f	0.228995	0	0.561367
1990	Both	allages	Kermanshah	dmft	4.45141	2.33341	6.6919
1990	Both	allages	Kermanshah	d	3.77723	1.71146	6.00539
1990	Both	allages	Kermanshah	m	0.481188	0.195313	0.887156
1990	Both	allages	Kermanshah	f	0.192991	0	0.542897
1990	Both	agestd	Kermanshah	dmft	4.4172	2.30251	6.65666
1990	Both	agestd	Kermanshah	d	3.74978	1.6889	5.98281
1990	Both	agestd	Kermanshah	m	0.475446	0.19626	0.881261
1990	Both	agestd	Kermanshah	f	0.191975	0	0.54256
1990	Female	1-4	Khuzestan	dmft	1.61687	1.50014e-68	3.84308
1990	Female	1-4	Khuzestan	d	1.41027	4.05573e-135	3.68434
1990	Female	1-4	Khuzestan	m	3.36301e-151	0	0.155828
1990	Female	1-4	Khuzestan	f	0.206596	0	0.562498
1990	Female	5-9	Khuzestan	dmft	3.79244	1.62403	6.034
1990	Female	5-9	Khuzestan	d	3.30502	1.09823	5.51165
1990	Female	5-9	Khuzestan	m	0.181929	0	0.613158
1990	Female	5-9	Khuzestan	f	0.305491	0	0.654655
1990	Female	10-14	Khuzestan	dmft	5.93757	3.76805	8.20821
1990	Female	10-14	Khuzestan	d	4.90248	2.88342	6.91687
1990	Female	10-14	Khuzestan	m	0.709602	0.317915	1.10078
1990	Female	10-14	Khuzestan	f	0.325485	0	0.637154
1990	Female	allages	Khuzestan	dmft	3.72331	1.73222	5.96848
1990	Female	allages	Khuzestan	d	3.16509	1.27013	5.33684
1990	Female	allages	Khuzestan	m	0.278698	0.0936058	0.609428
1990	Female	allages	Khuzestan	f	0.279525	0	0.619819
1990	Female	agestd	Khuzestan	dmft	3.76713	1.77598	6.0129
1990	Female	agestd	Khuzestan	d	3.19775	1.30654	5.36558
1990	Female	agestd	Khuzestan	m	0.289448	0.100073	0.619387
1990	Female	agestd	Khuzestan	f	0.27994	0	0.61947
1990	Male	1-4	Khuzestan	dmft	2.20826	0.0541347	4.46479
1990	Male	1-4	Khuzestan	d	2.04497	1.01268e-138	4.30694
1990	Male	1-4	Khuzestan	m	2.74895e-154	0	0.211186
1990	Male	1-4	Khuzestan	f	0.163295	0	0.509929
1990	Male	5-9	Khuzestan	dmft	3.92855	1.7597	6.1986
1990	Male	5-9	Khuzestan	d	3.47798	1.30068	5.65906
1990	Male	5-9	Khuzestan	m	0.248732	0	0.685882
1990	Male	5-9	Khuzestan	f	0.201838	0	0.548501
1990	Male	10-14	Khuzestan	dmft	6.01575	3.79944	8.33318
1990	Male	10-14	Khuzestan	d	5.01273	2.8496	7.09498
1990	Male	10-14	Khuzestan	m	0.782761	0.353697	1.2082
1990	Male	10-14	Khuzestan	f	0.220252	0	0.553604
1990	Male	allages	Khuzestan	dmft	4.01225	1.83378	6.29229
1990	Male	allages	Khuzestan	d	3.48633	1.35519	5.66327
1990	Male	allages	Khuzestan	m	0.330738	0.106458	0.69284
1990	Male	allages	Khuzestan	f	0.19518	0	0.537828
1990	Male	agestd	Khuzestan	dmft	4.02503	1.84608	6.30555
1990	Male	agestd	Khuzestan	d	3.49442	1.36448	5.67075
1990	Male	agestd	Khuzestan	m	0.3355	0.110897	0.695693
1990	Male	agestd	Khuzestan	f	0.195111	0	0.537591
1990	Both	1-4	Khuzestan	dmft	1.91746	0.0275153	4.15908
1990	Both	1-4	Khuzestan	d	1.73287	1.99482e-135	4.0008
1990	Both	1-4	Khuzestan	m	1.65507e-151	0	0.183965
1990	Both	1-4	Khuzestan	f	0.184587	0	0.535779
1990	Both	5-9	Khuzestan	dmft	3.86212	1.69349	6.11827
1990	Both	5-9	Khuzestan	d	3.39357	1.20189	5.58712
1990	Both	5-9	Khuzestan	m	0.216131	0	0.650392
1990	Both	5-9	Khuzestan	f	0.252422	0	0.600305
1990	Both	10-14	Khuzestan	dmft	5.97808	3.78431	8.27296
1990	Both	10-14	Khuzestan	d	4.95961	2.8659	7.00916
1990	Both	10-14	Khuzestan	m	0.747508	0.336455	1.15644
1990	Both	10-14	Khuzestan	f	0.270961	0	0.593865
1990	Both	allages	Khuzestan	dmft	3.87143	1.78428	6.13448
1990	Both	allages	Khuzestan	d	3.32977	1.31373	5.50418
1990	Both	allages	Khuzestan	m	0.305375	0.100194	0.652188
1990	Both	allages	Khuzestan	f	0.236287	0	0.577788
1990	Both	agestd	Khuzestan	dmft	3.89951	1.81196	6.16312
1990	Both	agestd	Khuzestan	d	3.35003	1.33628	5.52223
1990	Both	agestd	Khuzestan	m	0.313087	0.105629	0.658556
1990	Both	agestd	Khuzestan	f	0.236396	0	0.577441
1990	Female	1-4	Fars	dmft	2.30244	0.139808	4.54394
1990	Female	1-4	Fars	d	2.1623	3.80157e-142	4.58279
1990	Female	1-4	Fars	m	9.70841e-158	0	0.357189
1990	Female	1-4	Fars	f	0.140136	0	0.521846
1990	Female	5-9	Fars	dmft	4.22451	2.04722	6.42505
1990	Female	5-9	Fars	d	3.58271	1.3426	5.84411
1990	Female	5-9	Fars	m	0.395568	0	0.817107
1990	Female	5-9	Fars	f	0.246236	0	0.596056
1990	Female	10-14	Fars	dmft	6.24391	3.99972	8.58085
1990	Female	10-14	Fars	d	5.07982	2.88783	7.27307
1990	Female	10-14	Fars	m	0.913524	0.492293	1.34885
1990	Female	10-14	Fars	f	0.250565	0	0.598383
1990	Female	allages	Fars	dmft	4.25462	2.06133	6.50945
1990	Female	allages	Fars	d	3.60642	1.40484	5.89563
1990	Female	allages	Fars	m	0.433099	0.150707	0.839168
1990	Female	allages	Fars	f	0.215097	0	0.574062
1990	Female	agestd	Fars	dmft	4.24126	2.04763	6.49792
1990	Female	agestd	Fars	d	3.59659	1.39668	5.88776
1990	Female	agestd	Fars	m	0.431235	0.154964	0.836391
1990	Female	agestd	Fars	f	0.213433	0	0.572892
1990	Male	1-4	Fars	dmft	2.70253	0.556603	4.93346
1990	Male	1-4	Fars	d	2.58946	0.20345	4.97271
1990	Male	1-4	Fars	m	1.51489e-161	0	0.418059
1990	Male	1-4	Fars	f	0.113069	0	0.489641
1990	Male	5-9	Fars	dmft	4.73876	2.53906	6.95642
1990	Male	5-9	Fars	d	4.05052	1.86397	6.27146
1990	Male	5-9	Fars	m	0.486318	0.0569183	0.907924
1990	Male	5-9	Fars	f	0.20193	0	0.55817
1990	Male	10-14	Fars	dmft	6.72258	4.46845	9.08487
1990	Male	10-14	Fars	d	5.51544	3.29379	7.71589
1990	Male	10-14	Fars	m	0.999908	0.567722	1.43218
1990	Male	10-14	Fars	f	0.207235	0	0.56053
1990	Male	allages	Fars	dmft	4.73142	2.53128	6.99785
1990	Male	allages	Fars	d	4.05807	1.79986	6.32216
1990	Male	allages	Fars	m	0.496869	0.197522	0.920691
1990	Male	allages	Fars	f	0.176479	0	0.538007
1990	Male	agestd	Fars	dmft	4.70036	2.50104	6.96767
1990	Male	agestd	Fars	d	4.03597	1.77372	6.30312
1990	Male	agestd	Fars	m	0.489623	0.198614	0.913421
1990	Male	agestd	Fars	f	0.174774	0	0.536684
1990	Both	1-4	Fars	dmft	2.5069	0.352802	4.743
1990	Both	1-4	Fars	d	2.38059	0.103969	4.78205
1990	Both	1-4	Fars	m	4.7479e-158	0	0.388295
1990	Both	1-4	Fars	f	0.126304	0	0.505388
1990	Both	5-9	Fars	dmft	4.48711	2.29837	6.69638
1990	Both	5-9	Fars	d	3.82159	1.60883	6.06233
1990	Both	5-9	Fars	m	0.441908	0.0290643	0.863481
1990	Both	5-9	Fars	f	0.223612	0	0.57671
1990	Both	10-14	Fars	dmft	6.49016	4.24086	8.84014
1990	Both	10-14	Fars	d	5.30392	3.09667	7.50087
1990	Both	10-14	Fars	m	0.957964	0.531097	1.39171
1990	Both	10-14	Fars	f	0.228274	0	0.57891
1990	Both	allages	Fars	dmft	4.49871	2.30191	6.75947
1990	Both	allages	Fars	d	3.83763	1.60706	6.11399
1990	Both	allages	Fars	m	0.465745	0.174673	0.880902
1990	Both	allages	Fars	f	0.195328	0	0.555604
1990	Both	agestd	Fars	dmft	4.47692	2.28037	6.73905
1990	Both	agestd	Fars	d	3.82213	1.59022	6.10097
1990	Both	agestd	Fars	m	0.461206	0.17737	0.875931
1990	Both	agestd	Fars	f	0.193589	0	0.554306
1990	Female	1-4	Kerman	dmft	2.41135	0.239205	4.60189
1990	Female	1-4	Kerman	d	2.25765	7.84481e-146	4.62158
1990	Female	1-4	Kerman	m	5.56601e-165	0	0.343947
1990	Female	1-4	Kerman	f	0.153695	0	0.522125
1990	Female	5-9	Kerman	dmft	4.39317	2.17778	6.56131
1990	Female	5-9	Kerman	d	3.82638	1.57848	6.01122
1990	Female	5-9	Kerman	m	0.335703	0	0.763715
1990	Female	5-9	Kerman	f	0.231086	0	0.573355
1990	Female	10-14	Kerman	dmft	6.42975	4.09218	8.7909
1990	Female	10-14	Kerman	d	5.3246	3.06042	7.48342
1990	Female	10-14	Kerman	m	0.868929	0.445867	1.29418
1990	Female	10-14	Kerman	f	0.236213	0	0.576191
1990	Female	allages	Kerman	dmft	4.42863	2.18821	6.6638
1990	Female	allages	Kerman	d	3.81892	1.56298	6.04987
1990	Female	allages	Kerman	m	0.400465	0.139162	0.802156
1990	Female	allages	Kerman	f	0.209249	0	0.558726
1990	Female	agestd	Kerman	dmft	4.39608	2.15616	6.63219
1990	Female	agestd	Kerman	d	3.79285	1.53668	6.02716
1990	Female	agestd	Kerman	m	0.395453	0.14035	0.795525
1990	Female	agestd	Kerman	f	0.20778	0	0.557751
1990	Male	1-4	Kerman	dmft	1.97609	1.89331e-71	4.23841
1990	Male	1-4	Kerman	d	1.80014	7.67661e-149	4.21112
1990	Male	1-4	Kerman	m	2.52469e-168	0	0.33414
1990	Male	1-4	Kerman	f	0.175952	0	0.555192
1990	Male	5-9	Kerman	dmft	4.35817	2.14381	6.5846
1990	Male	5-9	Kerman	d	3.73528	1.56926	5.97292
1990	Male	5-9	Kerman	m	0.360264	0	0.780719
1990	Male	5-9	Kerman	f	0.262618	0	0.604335
1990	Male	10-14	Kerman	dmft	6.38313	4.03782	8.76895
1990	Male	10-14	Kerman	d	5.23423	3.01498	7.40333
1990	Male	10-14	Kerman	m	0.889346	0.454883	1.31187
1990	Male	10-14	Kerman	f	0.25955	0	0.602479
1990	Male	allages	Kerman	dmft	4.28481	2.10055	6.57271
1990	Male	allages	Kerman	d	3.62926	1.55645	5.89729
1990	Male	allages	Kerman	m	0.419992	0.144577	0.815126
1990	Male	allages	Kerman	f	0.235558	0	0.588954
1990	Male	agestd	Kerman	dmft	4.2205	2.04236	6.50855
1990	Male	agestd	Kerman	d	3.57764	1.5136	5.85001
1990	Male	agestd	Kerman	m	0.409308	0.142622	0.802418
1990	Male	agestd	Kerman	f	0.233548	0	0.587815
1990	Both	1-4	Kerman	dmft	2.19082	0.118009	4.41773
1990	Both	1-4	Kerman	d	2.02585	3.87403e-146	4.41361
1990	Both	1-4	Kerman	m	2.7472e-165	0	0.338978
1990	Both	1-4	Kerman	f	0.164972	0	0.538879
1990	Both	5-9	Kerman	dmft	4.37547	2.1606	6.57309
1990	Both	5-9	Kerman	d	3.78031	1.57382	5.99185
1990	Both	5-9	Kerman	m	0.348124	0	0.772314
1990	Both	5-9	Kerman	f	0.247032	0	0.589022
1990	Both	10-14	Kerman	dmft	6.40584	4.06431	8.77965
1990	Both	10-14	Kerman	d	5.27827	3.03712	7.44235
1990	Both	10-14	Kerman	m	0.879398	0.45049	1.30325
1990	Both	10-14	Kerman	f	0.248179	0	0.58967
1990	Both	allages	Kerman	dmft	4.35554	2.14366	6.61751
1990	Both	allages	Kerman	d	3.72253	1.55966	5.97233
1990	Both	allages	Kerman	m	0.410389	0.141914	0.808747
1990	Both	allages	Kerman	f	0.22262	0	0.574088
1990	Both	agestd	Kerman	dmft	4.30595	2.09775	6.56872
1990	Both	agestd	Kerman	d	3.68238	1.52483	5.93623
1990	Both	agestd	Kerman	m	0.402565	0.141517	0.799063
1990	Both	agestd	Kerman	f	0.221007	0	0.573183
1990	Female	1-4	Khorasan, Razavi	dmft	1.61278	7.14365e-74	3.82614
1990	Female	1-4	Khorasan, Razavi	d	1.30041	1.27738e-151	3.76056
1990	Female	1-4	Khorasan, Razavi	m	7.00473e-172	0	0.39994
1990	Female	1-4	Khorasan, Razavi	f	0.312365	0	0.683792
1990	Female	5-9	Khorasan, Razavi	dmft	3.79335	1.62486	5.95901
1990	Female	5-9	Khorasan, Razavi	d	2.92078	0.821835	5.13139
1990	Female	5-9	Khorasan, Razavi	m	0.408069	0	0.819023
1990	Female	5-9	Khorasan, Razavi	f	0.464497	0.121989	0.795149
1990	Female	10-14	Khorasan, Razavi	dmft	5.91336	3.63051	8.15727
1990	Female	10-14	Khorasan, Razavi	d	4.54874	2.41776	6.59788
1990	Female	10-14	Khorasan, Razavi	m	0.923534	0.517087	1.32174
1990	Female	10-14	Khorasan, Razavi	f	0.441089	0.11128	0.768276
1990	Female	allages	Khorasan, Razavi	dmft	3.78522	1.75145	5.98988
1990	Female	allages	Khorasan, Razavi	d	2.93112	1.06695	5.16793
1990	Female	allages	Khorasan, Razavi	m	0.443524	0.161035	0.847133
1990	Female	allages	Khorasan, Razavi	f	0.410578	0.0812638	0.752649
1990	Female	agestd	Khorasan, Razavi	dmft	3.75852	1.73298	5.96418
1990	Female	agestd	Khorasan, Razavi	d	2.91146	1.05956	5.1516
1990	Female	agestd	Khorasan, Razavi	m	0.438926	0.162769	0.842321
1990	Female	agestd	Khorasan, Razavi	f	0.408141	0.0793365	0.750832
1990	Male	1-4	Khorasan, Razavi	dmft	1.85075	1.44951e-76	4.04798
1990	Male	1-4	Khorasan, Razavi	d	1.48643	1.50508e-154	3.81901
1990	Male	1-4	Khorasan, Razavi	m	1.39257e-175	0	0.384002
1990	Male	1-4	Khorasan, Razavi	f	0.364317	0.00501638	0.733637
1990	Male	5-9	Khorasan, Razavi	dmft	3.8646	1.70609	6.08269
1990	Male	5-9	Khorasan, Razavi	d	2.93332	0.829746	5.12254
1990	Male	5-9	Khorasan, Razavi	m	0.424078	0.0113592	0.839111
1990	Male	5-9	Khorasan, Razavi	f	0.507202	0.166762	0.849385
1990	Male	10-14	Khorasan, Razavi	dmft	5.90086	3.61045	8.18745
1990	Male	10-14	Khorasan, Razavi	d	4.48174	2.3423	6.51234
1990	Male	10-14	Khorasan, Razavi	m	0.926721	0.508919	1.33192
1990	Male	10-14	Khorasan, Razavi	f	0.492403	0.152519	0.819465
1990	Male	allages	Khorasan, Razavi	dmft	3.89395	1.78758	6.12732
1990	Male	allages	Khorasan, Razavi	d	2.98139	1.05459	5.16421
1990	Male	allages	Khorasan, Razavi	m	0.453583	0.165052	0.856053
1990	Male	allages	Khorasan, Razavi	f	0.458978	0.112965	0.804656
1990	Male	agestd	Khorasan, Razavi	dmft	3.8499	1.74985	6.0827
1990	Male	agestd	Khorasan, Razavi	d	2.94954	1.03488	5.13553
1990	Male	agestd	Khorasan, Razavi	m	0.444136	0.163678	0.846022
1990	Male	agestd	Khorasan, Razavi	f	0.456221	0.109838	0.802464
1990	Both	1-4	Khorasan, Razavi	dmft	1.73375	3.5196e-74	3.93891
1990	Both	1-4	Khorasan, Razavi	d	1.39497	6.28799e-152	3.79027
1990	Both	1-4	Khorasan, Razavi	m	3.44463e-172	0	0.391838
1990	Both	1-4	Khorasan, Razavi	f	0.338775	0.00255004	0.70913
1990	Both	5-9	Khorasan, Razavi	dmft	3.82954	1.66612	6.02184
1990	Both	5-9	Khorasan, Razavi	d	2.92715	0.825853	5.12689
1990	Both	5-9	Khorasan, Razavi	m	0.416201	0.00577003	0.829227
1990	Both	5-9	Khorasan, Razavi	f	0.486189	0.144732	0.822699
1990	Both	10-14	Khorasan, Razavi	dmft	5.90695	3.62022	8.17276
1990	Both	10-14	Khorasan, Razavi	d	4.51435	2.37903	6.55398
1990	Both	10-14	Khorasan, Razavi	m	0.92517	0.512895	1.32697
1990	Both	10-14	Khorasan, Razavi	f	0.467427	0.132447	0.79455
1990	Both	allages	Khorasan, Razavi	dmft	3.84065	1.76987	6.05994
1990	Both	allages	Khorasan, Razavi	d	2.95675	1.06065	5.16603
1990	Both	allages	Khorasan, Razavi	m	0.448652	0.163083	0.85168
1990	Both	allages	Khorasan, Razavi	f	0.435249	0.097423	0.779159
1990	Both	agestd	Khorasan, Razavi	dmft	3.80543	1.74164	6.02502
1990	Both	agestd	Khorasan, Razavi	d	2.93101	1.04689	5.14335
1990	Both	agestd	Khorasan, Razavi	m	0.4416	0.163236	0.844221
1990	Both	agestd	Khorasan, Razavi	f	0.432821	0.0949935	0.777336
1990	Female	1-4	Isfahan	dmft	1.79368	1.20151e-13	4.04557
1990	Female	1-4	Isfahan	d	1.35591	6.29902e-19	3.8436
1990	Female	1-4	Isfahan	m	2.29268e-21	2.96653e-32	0.445866
1990	Female	1-4	Isfahan	f	0.437767	0.0335684	0.821601
1990	Female	5-9	Isfahan	dmft	3.95018	1.83601	6.18368
1990	Female	5-9	Isfahan	d	2.99186	0.753237	5.14308
1990	Female	5-9	Isfahan	m	0.458915	0.0348368	0.891659
1990	Female	5-9	Isfahan	f	0.499407	0.147375	0.848443
1990	Female	10-14	Isfahan	dmft	5.97219	3.73265	8.38977
1990	Female	10-14	Isfahan	d	4.52834	2.22539	6.72363
1990	Female	10-14	Isfahan	m	0.978982	0.542317	1.4103
1990	Female	10-14	Isfahan	f	0.464867	0.115344	0.82354
1990	Female	allages	Isfahan	dmft	3.97357	1.91218	6.27154
1990	Female	allages	Isfahan	d	3.01042	1.00744	5.2735
1990	Female	allages	Isfahan	m	0.49273	0.187742	0.928827
1990	Female	allages	Isfahan	f	0.470414	0.104041	0.832649
1990	Female	agestd	Isfahan	dmft	3.89226	1.84183	6.18962
1990	Female	agestd	Isfahan	d	2.94873	0.974095	5.22216
1990	Female	agestd	Isfahan	m	0.474847	0.183364	0.911369
1990	Female	agestd	Isfahan	f	0.468686	0.100645	0.831961
1990	Male	1-4	Isfahan	dmft	2.52845	0.342092	4.73118
1990	Male	1-4	Isfahan	d	2.11771	2.32375e-22	4.46204
1990	Male	1-4	Isfahan	m	0.0890943	8.37222e-36	0.551734
1990	Male	1-4	Isfahan	f	0.32164	4.71635e-53	0.695746
1990	Male	5-9	Isfahan	dmft	4.57205	2.42621	6.84608
1990	Male	5-9	Isfahan	d	3.58709	1.44873	5.65272
1990	Male	5-9	Isfahan	m	0.571315	0.155426	0.985513
1990	Male	5-9	Isfahan	f	0.41364	0.0741872	0.747273
1990	Male	10-14	Isfahan	dmft	6.61396	4.35645	8.99286
1990	Male	10-14	Isfahan	d	5.12433	2.88886	7.26
1990	Male	10-14	Isfahan	m	1.08448	0.659691	1.50217
1990	Male	10-14	Isfahan	f	0.405148	0.0529168	0.751774
1990	Male	allages	Isfahan	dmft	4.6513	2.45734	6.93908
1990	Male	allages	Isfahan	d	3.66663	1.50249	5.83525
1990	Male	allages	Isfahan	m	0.600251	0.275403	1.02951
1990	Male	allages	Isfahan	f	0.384418	0.045914	0.733929
1990	Male	agestd	Isfahan	dmft	4.54947	2.35548	6.83327
1990	Male	agestd	Isfahan	d	3.59251	1.4304	5.7705
1990	Male	agestd	Isfahan	m	0.575816	0.263123	1.00682
1990	Male	agestd	Isfahan	f	0.38114	0.0434575	0.731973
1990	Both	1-4	Isfahan	dmft	2.16899	0.174736	4.39577
1990	Both	1-4	Isfahan	d	1.74503	3.08276e-19	4.15949
1990	Both	1-4	Isfahan	m	0.0455081	1.4517e-32	0.499942
1990	Both	1-4	Isfahan	f	0.378451	0.0164222	0.757316
1990	Both	5-9	Isfahan	dmft	4.26839	2.13802	6.52263
1990	Both	5-9	Isfahan	d	3.29644	1.10912	5.40387
1990	Both	5-9	Isfahan	m	0.51643	0.0965425	0.939684
1990	Both	5-9	Isfahan	f	0.45552	0.109925	0.796674
1990	Both	10-14	Isfahan	dmft	6.30421	4.05537	8.70179
1990	Both	10-14	Isfahan	d	4.83667	2.56864	7.00112
1990	Both	10-14	Isfahan	m	1.03356	0.603041	1.45783
1990	Both	10-14	Isfahan	f	0.433971	0.0830468	0.786412
1990	Both	allages	Isfahan	dmft	4.32142	2.192	6.61417
1990	Both	allages	Isfahan	d	3.34723	1.26153	5.56183
1990	Both	allages	Isfahan	m	0.547917	0.232736	0.980507
1990	Both	allages	Isfahan	f	0.426275	0.0742062	0.78198
1990	Both	agestd	Isfahan	dmft	4.22961	2.10549	6.52001
1990	Both	agestd	Isfahan	d	3.27919	1.20832	5.50363
1990	Both	agestd	Isfahan	m	0.526676	0.224305	0.960365
1990	Both	agestd	Isfahan	f	0.423747	0.07129	0.780635
1990	Female	1-4	Sistan and Baluchistan	dmft	0.740062	1.09792e-15	2.93446
1990	Female	1-4	Sistan and Baluchistan	d	0.663772	7.02046e-25	3.21054
1990	Female	1-4	Sistan and Baluchistan	m	1.6829e-24	4.90863e-39	0.272589
1990	Female	1-4	Sistan and Baluchistan	f	0.0762895	1.65831e-56	0.471572
1990	Female	5-9	Sistan and Baluchistan	dmft	2.87692	0.646941	5.14985
1990	Female	5-9	Sistan and Baluchistan	d	2.51773	0.241082	4.80599
1990	Female	5-9	Sistan and Baluchistan	m	0.217142	8.37492e-43	0.654184
1990	Female	5-9	Sistan and Baluchistan	f	0.142051	5.31628e-64	0.501106
1990	Female	10-14	Sistan and Baluchistan	dmft	5.14244	2.90862	7.36627
1990	Female	10-14	Sistan and Baluchistan	d	4.22477	2.19979	6.21648
1990	Female	10-14	Sistan and Baluchistan	m	0.720012	0.322933	1.10269
1990	Female	10-14	Sistan and Baluchistan	f	0.197656	1.94317e-60	0.521694
1990	Female	allages	Sistan and Baluchistan	dmft	2.75366	1.03126	4.98664
1990	Female	allages	Sistan and Baluchistan	d	2.34161	0.682875	4.63877
1990	Female	allages	Sistan and Baluchistan	m	0.277571	0.0864066	0.643929
1990	Female	allages	Sistan and Baluchistan	f	0.134481	5.66132e-57	0.496533
1990	Female	agestd	Sistan and Baluchistan	dmft	2.90198	1.15056	5.13416
1990	Female	agestd	Sistan and Baluchistan	d	2.45808	0.780016	4.73624
1990	Female	agestd	Sistan and Baluchistan	m	0.305514	0.101653	0.672489
1990	Female	agestd	Sistan and Baluchistan	f	0.138379	5.34052e-57	0.498076
1990	Male	1-4	Sistan and Baluchistan	dmft	1.09757	7.76958e-18	3.36881
1990	Male	1-4	Sistan and Baluchistan	d	1.0225	1.59128e-27	3.64391
1990	Male	1-4	Sistan and Baluchistan	m	1.05758e-27	4.92174e-46	0.320166
1990	Male	1-4	Sistan and Baluchistan	f	0.0750737	1.96446e-67	0.495845
1990	Male	5-9	Sistan and Baluchistan	dmft	3.23104	0.980457	5.44867
1990	Male	5-9	Sistan and Baluchistan	d	2.80883	0.542495	5.13276
1990	Male	5-9	Sistan and Baluchistan	m	0.275707	6.37093e-50	0.711441
1990	Male	5-9	Sistan and Baluchistan	f	0.146505	7.3563e-75	0.511065
1990	Male	10-14	Sistan and Baluchistan	dmft	5.38687	3.21948	7.56444
1990	Male	10-14	Sistan and Baluchistan	d	4.40993	2.38286	6.45275
1990	Male	10-14	Sistan and Baluchistan	m	0.788662	0.393582	1.182
1990	Male	10-14	Sistan and Baluchistan	f	0.188283	2.65582e-71	0.501557
1990	Male	allages	Sistan and Baluchistan	dmft	3.13459	1.28978	5.35864
1990	Male	allages	Sistan and Baluchistan	d	2.67029	0.88405	5.01319
1990	Male	allages	Sistan and Baluchistan	m	0.329637	0.111503	0.715052
1990	Male	allages	Sistan and Baluchistan	f	0.134663	6.51258e-68	0.503326
1990	Male	agestd	Sistan and Baluchistan	dmft	3.21504	1.36449	5.43749
1990	Male	agestd	Sistan and Baluchistan	d	2.73148	0.943571	5.06375
1990	Male	agestd	Sistan and Baluchistan	m	0.347118	0.123402	0.732079
1990	Male	agestd	Sistan and Baluchistan	f	0.136437	6.37205e-68	0.503148
1990	Both	1-4	Sistan and Baluchistan	dmft	0.916682	5.59352e-16	3.14904
1990	Both	1-4	Sistan and Baluchistan	d	0.840993	3.56001e-25	3.42464
1990	Both	1-4	Sistan and Baluchistan	m	8.52024e-25	2.48363e-39	0.296093
1990	Both	1-4	Sistan and Baluchistan	f	0.0756889	8.39058e-57	0.483564
1990	Both	5-9	Sistan and Baluchistan	dmft	3.05313	0.812897	5.29854
1990	Both	5-9	Sistan and Baluchistan	d	2.66258	0.391064	4.96859
1990	Both	5-9	Sistan and Baluchistan	m	0.246284	4.20759e-43	0.682675
1990	Both	5-9	Sistan and Baluchistan	f	0.144267	2.67092e-64	0.506061
1990	Both	10-14	Sistan and Baluchistan	dmft	5.26848	3.06892	7.46846
1990	Both	10-14	Sistan and Baluchistan	d	4.32024	2.29419	6.33831
1990	Both	10-14	Sistan and Baluchistan	m	0.755412	0.359363	1.14359
1990	Both	10-14	Sistan and Baluchistan	f	0.192823	9.41172e-61	0.51131
1990	Both	allages	Sistan and Baluchistan	dmft	2.94465	1.16087	5.17315
1990	Both	allages	Sistan and Baluchistan	d	2.5064	0.783738	4.82649
1990	Both	allages	Sistan and Baluchistan	m	0.303675	0.0989894	0.679588
1990	Both	allages	Sistan and Baluchistan	f	0.134572	2.82291e-57	0.499939
1990	Both	agestd	Sistan and Baluchistan	dmft	3.06267	1.26037	5.28986
1990	Both	agestd	Sistan and Baluchistan	d	2.59842	0.863971	4.90436
1990	Both	agestd	Sistan and Baluchistan	m	0.32687	0.112817	0.703077
1990	Both	agestd	Sistan and Baluchistan	f	0.137382	2.59916e-57	0.500679
1990	Female	1-4	Kurdistan	dmft	2.44298	0.315421	4.63676
1990	Female	1-4	Kurdistan	d	2.35784	7.36869e-31	5.06596
1990	Female	1-4	Kurdistan	m	1.49828e-31	3.0629e-53	0.462944
1990	Female	1-4	Kurdistan	f	0.0851407	2.77913e-78	0.511509
1990	Female	5-9	Kurdistan	dmft	4.80223	2.63589	7.02642
1990	Female	5-9	Kurdistan	d	4.19619	1.92638	6.50905
1990	Female	5-9	Kurdistan	m	0.459845	0.0144453	0.890363
1990	Female	5-9	Kurdistan	f	0.146199	8.58648e-86	0.50493
1990	Female	10-14	Kurdistan	dmft	7.05617	4.88286	9.23799
1990	Female	10-14	Kurdistan	d	5.88405	3.82471	7.99086
1990	Female	10-14	Kurdistan	m	0.965275	0.557042	1.36416
1990	Female	10-14	Kurdistan	f	0.206853	3.36282e-82	0.537456
1990	Female	allages	Kurdistan	dmft	4.70758	2.55172	6.90937
1990	Female	allages	Kurdistan	d	4.10215	1.86628	6.48174
1990	Female	allages	Kurdistan	m	0.461	0.17066	0.892625
1990	Female	allages	Kurdistan	f	0.144438	8.98853e-79	0.516702
1990	Female	agestd	Kurdistan	dmft	4.75203	2.59598	6.95309
1990	Female	agestd	Kurdistan	d	4.13553	1.90363	6.51081
1990	Female	agestd	Kurdistan	m	0.470871	0.180593	0.901873
1990	Female	agestd	Kurdistan	f	0.14563	8.9501e-79	0.517287
1990	Male	1-4	Kurdistan	dmft	2.98484	0.803612	5.20985
1990	Male	1-4	Kurdistan	d	2.80048	0.604606	5.02011
1990	Male	1-4	Kurdistan	m	0.12978	6.82852e-57	0.552271
1990	Male	1-4	Kurdistan	f	0.054577	2.88396e-89	0.406906
1990	Male	5-9	Kurdistan	dmft	4.95182	2.79668	7.19261
1990	Male	5-9	Kurdistan	d	4.27734	2.24117	6.39337
1990	Male	5-9	Kurdistan	m	0.551479	0.145263	0.957851
1990	Male	5-9	Kurdistan	f	0.123006	1.59355e-96	0.451746
1990	Male	10-14	Kurdistan	dmft	7.06072	4.81264	9.33487
1990	Male	10-14	Kurdistan	d	5.84863	3.76347	7.91111
1990	Male	10-14	Kurdistan	m	1.05449	0.643808	1.45042
1990	Male	10-14	Kurdistan	f	0.157602	5.78098e-93	0.487687
1990	Male	allages	Kurdistan	dmft	4.98212	2.7899	7.22825
1990	Male	allages	Kurdistan	d	4.29633	2.19434	6.4286
1990	Male	allages	Kurdistan	m	0.573752	0.253784	0.981997
1990	Male	allages	Kurdistan	f	0.112039	9.14422e-90	0.448674
1990	Male	agestd	Kurdistan	dmft	4.9751	2.78236	7.22123
1990	Male	agestd	Kurdistan	d	4.29102	2.18769	6.42386
1990	Male	agestd	Kurdistan	m	0.572424	0.254462	0.98075
1990	Male	agestd	Kurdistan	f	0.11166	9.35517e-90	0.448472
1990	Both	1-4	Kurdistan	dmft	2.72017	0.565157	4.92993
1990	Both	1-4	Kurdistan	d	2.58427	0.309288	5.04251
1990	Both	1-4	Kurdistan	m	0.0663892	1.49641e-53	0.50864
1990	Both	1-4	Kurdistan	f	0.0695057	1.35746e-78	0.457999
1990	Both	5-9	Kurdistan	dmft	4.87879	2.71818	7.11147
1990	Both	5-9	Kurdistan	d	4.23772	2.08749	6.44985
1990	Both	5-9	Kurdistan	m	0.506743	0.0813964	0.924903
1990	Both	5-9	Kurdistan	f	0.134329	4.192e-86	0.477711
1990	Both	10-14	Kurdistan	dmft	7.05857	4.84581	9.28911
1990	Both	10-14	Kurdistan	d	5.86536	3.79239	7.94878
1990	Both	10-14	Kurdistan	m	1.01235	0.602825	1.40968
1990	Both	10-14	Kurdistan	f	0.180865	1.58836e-82	0.511194
1990	Both	allages	Kurdistan	dmft	4.84939	2.67475	7.07409
1990	Both	allages	Kurdistan	d	4.20245	2.03574	6.45429
1990	Both	allages	Kurdistan	m	0.51924	0.213597	0.938789
1990	Both	allages	Kurdistan	f	0.127703	4.34565e-79	0.481563
1990	Both	agestd	Kurdistan	dmft	4.86653	2.69165	7.09073
1990	Both	agestd	Kurdistan	d	4.21534	2.04944	6.46618
1990	Both	agestd	Kurdistan	m	0.522999	0.218511	0.942362
1990	Both	agestd	Kurdistan	f	0.128193	4.35589e-79	0.481963
1990	Female	1-4	Hamadan	dmft	2.07442	3.32252e-21	4.33179
1990	Female	1-4	Hamadan	d	1.93466	4.10914e-34	4.22494
1990	Female	1-4	Hamadan	m	7.87304e-35	3.5799e-60	0.266052
1990	Female	1-4	Hamadan	f	0.139756	4.4585e-100	0.506208
1990	Female	5-9	Hamadan	dmft	3.99539	1.78902	6.17607
1990	Female	5-9	Hamadan	d	3.46579	1.22604	5.61879
1990	Female	5-9	Hamadan	m	0.297505	3.73075e-64	0.731586
1990	Female	5-9	Hamadan	f	0.2321	6.35881e-108	0.580174
1990	Female	10-14	Hamadan	dmft	6.10412	3.90823	8.41604
1990	Female	10-14	Hamadan	d	5.0277	2.86668	7.06825
1990	Female	10-14	Hamadan	m	0.829656	0.422677	1.23055
1990	Female	10-14	Hamadan	f	0.246764	4.33604e-104	0.5897
1990	Female	allages	Hamadan	dmft	4.06641	1.9037	6.31156
1990	Female	allages	Hamadan	d	3.48526	1.36346	5.64513
1990	Female	allages	Hamadan	m	0.372732	0.132061	0.745027
1990	Female	allages	Hamadan	f	0.208424	1.36447e-100	0.560516
1990	Female	agestd	Hamadan	dmft	4.04061	1.88003	6.2873
1990	Female	agestd	Hamadan	d	3.46441	1.34769	5.62622
1990	Female	agestd	Hamadan	m	0.369217	0.133051	0.738746
1990	Female	agestd	Hamadan	f	0.20698	1.43581e-100	0.559355
1990	Male	1-4	Hamadan	dmft	1.90217	5.301e-24	4.14881
1990	Male	1-4	Hamadan	d	1.78743	4.46462e-37	4.18404
1990	Male	1-4	Hamadan	m	3.7311e-38	1.9123e-67	0.333464
1990	Male	1-4	Hamadan	f	0.114732	1.9347e-111	0.510421
1990	Male	5-9	Hamadan	dmft	4.27739	2.08816	6.54176
1990	Male	5-9	Hamadan	d	3.7507	1.56282	5.92252
1990	Male	5-9	Hamadan	m	0.340557	1.24284e-71	0.761039
1990	Male	5-9	Hamadan	f	0.186131	6.34327e-119	0.533404
1990	Male	10-14	Hamadan	dmft	6.37841	4.14347	8.71752
1990	Male	10-14	Hamadan	d	5.30793	3.09134	7.43346
1990	Male	10-14	Hamadan	m	0.870839	0.452717	1.29803
1990	Male	10-14	Hamadan	f	0.199635	3.05946e-115	0.542353
1990	Male	allages	Hamadan	dmft	4.25373	2.13521	6.53717
1990	Male	allages	Hamadan	d	3.67269	1.59487	5.89646
1990	Male	allages	Hamadan	m	0.4118	0.147522	0.80852
1990	Male	allages	Hamadan	f	0.16924	5.77031e-112	0.529467
1990	Male	agestd	Hamadan	dmft	4.16579	2.05534	6.44785
1990	Male	agestd	Hamadan	d	3.60222	1.53521	5.83243
1990	Male	agestd	Hamadan	m	0.396369	0.141943	0.790733
1990	Male	agestd	Hamadan	f	0.167208	6.27566e-112	0.528756
1990	Both	1-4	Hamadan	dmft	1.98613	1.62222e-21	4.238
1990	Both	1-4	Hamadan	d	1.8592	2.00522e-34	4.20398
1990	Both	1-4	Hamadan	m	3.83949e-35	1.74496e-60	0.300605
1990	Both	1-4	Hamadan	f	0.126929	2.17322e-100	0.508368
1990	Both	5-9	Hamadan	dmft	4.14071	1.94318	6.36452
1990	Both	5-9	Hamadan	d	3.61261	1.39959	5.77531
1990	Both	5-9	Hamadan	m	0.319691	1.80821e-64	0.746764
1990	Both	5-9	Hamadan	f	0.208411	3.08197e-108	0.556073
1990	Both	10-14	Hamadan	dmft	6.24936	4.03279	8.57567
1990	Both	10-14	Hamadan	d	5.17608	2.98564	7.26163
1990	Both	10-14	Hamadan	m	0.851463	0.438583	1.26628
1990	Both	10-14	Hamadan	f	0.221809	2.04007e-104	0.564629
1990	Both	allages	Hamadan	dmft	4.16363	2.02386	6.42866
1990	Both	allages	Hamadan	d	3.58254	1.48357	5.77557
1990	Both	allages	Hamadan	m	0.393009	0.140086	0.777981
1990	Both	allages	Hamadan	f	0.188086	6.56281e-101	0.544401
1990	Both	agestd	Hamadan	dmft	4.10487	1.97002	6.36971
1990	Both	agestd	Hamadan	d	3.53515	1.44394	5.73207
1990	Both	agestd	Hamadan	m	0.383154	0.137615	0.765432
1990	Both	agestd	Hamadan	f	0.186565	6.9879e-101	0.543648
1990	Female	1-4	Chahar Mahaal and Bakhtiari	dmft	2.2459	0.0951223	4.45629
1990	Female	1-4	Chahar Mahaal and Bakhtiari	d	2.07509	2.42498e-40	4.60942
1990	Female	1-4	Chahar Mahaal and Bakhtiari	m	4.92911e-42	5.70568e-75	0.42913
1990	Female	1-4	Chahar Mahaal and Bakhtiari	f	0.170811	1.59808e-122	0.558773
1990	Female	5-9	Chahar Mahaal and Bakhtiari	dmft	4.43366	2.27872	6.65402
1990	Female	5-9	Chahar Mahaal and Bakhtiari	d	3.72328	1.57752	5.93634
1990	Female	5-9	Chahar Mahaal and Bakhtiari	m	0.461605	0.049241	0.891627
1990	Female	5-9	Chahar Mahaal and Bakhtiari	f	0.248772	1.42535e-130	0.597581
1990	Female	10-14	Chahar Mahaal and Bakhtiari	dmft	6.53599	4.36116	8.76039
1990	Female	10-14	Chahar Mahaal and Bakhtiari	d	5.28356	3.13387	7.35933
1990	Female	10-14	Chahar Mahaal and Bakhtiari	m	0.984189	0.573825	1.38766
1990	Female	10-14	Chahar Mahaal and Bakhtiari	f	0.268247	1.06567e-126	0.600151
1990	Female	allages	Chahar Mahaal and Bakhtiari	dmft	4.37289	2.2133	6.59131
1990	Female	allages	Chahar Mahaal and Bakhtiari	d	3.67044	1.54582	5.94379
1990	Female	allages	Chahar Mahaal and Bakhtiari	m	0.472457	0.190884	0.894241
1990	Female	allages	Chahar Mahaal and Bakhtiari	f	0.229993	5.04581e-123	0.586099
1990	Female	agestd	Chahar Mahaal and Bakhtiari	dmft	4.39096	2.23109	6.60937
1990	Female	agestd	Chahar Mahaal and Bakhtiari	d	3.6837	1.55946	5.95699
1990	Female	agestd	Chahar Mahaal and Bakhtiari	m	0.477464	0.198514	0.89884
1990	Female	agestd	Chahar Mahaal and Bakhtiari	f	0.229798	5.1463e-123	0.585893
1990	Male	1-4	Chahar Mahaal and Bakhtiari	dmft	2.89012	0.720216	5.10623
1990	Male	1-4	Chahar Mahaal and Bakhtiari	d	2.67207	0.310625	5.02226
1990	Male	1-4	Chahar Mahaal and Bakhtiari	m	0.0681921	1.68452e-78	0.527114
1990	Male	1-4	Chahar Mahaal and Bakhtiari	f	0.149863	3.63451e-134	0.523599
1990	Male	5-9	Chahar Mahaal and Bakhtiari	dmft	5.03923	2.86326	7.2086
1990	Male	5-9	Chahar Mahaal and Bakhtiari	d	4.21879	2.05458	6.45996
1990	Male	5-9	Chahar Mahaal and Bakhtiari	m	0.612083	0.174006	1.03208
1990	Male	5-9	Chahar Mahaal and Bakhtiari	f	0.208356	8.54377e-142	0.552054
1990	Male	10-14	Chahar Mahaal and Bakhtiari	dmft	7.04284	4.7733	9.38912
1990	Male	10-14	Chahar Mahaal and Bakhtiari	d	5.68766	3.42354	7.78211
1990	Male	10-14	Chahar Mahaal and Bakhtiari	m	1.12204	0.707207	1.53984
1990	Male	10-14	Chahar Mahaal and Bakhtiari	f	0.233139	4.61839e-138	0.578799
1990	Male	allages	Chahar Mahaal and Bakhtiari	dmft	4.98851	2.78553	7.22708
1990	Male	allages	Chahar Mahaal and Bakhtiari	d	4.19059	1.93408	6.42041
1990	Male	allages	Chahar Mahaal and Bakhtiari	m	0.60014	0.284465	1.03158
1990	Male	allages	Chahar Mahaal and Bakhtiari	f	0.197788	1.13234e-134	0.551449
1990	Male	agestd	Chahar Mahaal and Bakhtiari	dmft	4.97043	2.76708	7.21042
1990	Male	agestd	Chahar Mahaal and Bakhtiari	d	4.1777	1.91819	6.40822
1990	Male	agestd	Chahar Mahaal and Bakhtiari	m	0.595576	0.284749	1.02751
1990	Male	agestd	Chahar Mahaal and Bakhtiari	f	0.197156	1.1789e-134	0.551211
1990	Both	1-4	Chahar Mahaal and Bakhtiari	dmft	2.57507	0.414512	4.78838
1990	Both	1-4	Chahar Mahaal and Bakhtiari	d	2.38012	0.158713	4.82036
1990	Both	1-4	Chahar Mahaal and Bakhtiari	m	0.0348425	2.79124e-75	0.479195
1990	Both	1-4	Chahar Mahaal and Bakhtiari	f	0.160108	7.81547e-123	0.540801
1990	Both	5-9	Chahar Mahaal and Bakhtiari	dmft	4.74313	2.57745	6.93743
1990	Both	5-9	Chahar Mahaal and Bakhtiari	d	3.97651	1.82132	6.20394
1990	Both	5-9	Chahar Mahaal and Bakhtiari	m	0.538507	0.113002	0.963404
1990	Both	5-9	Chahar Mahaal and Bakhtiari	f	0.228117	6.96926e-131	0.574314
1990	Both	10-14	Chahar Mahaal and Bakhtiari	dmft	6.80048	4.57622	9.08848
1990	Both	10-14	Chahar Mahaal and Bakhtiari	d	5.49443	3.28503	7.57995
1990	Both	10-14	Chahar Mahaal and Bakhtiari	m	1.05612	0.643428	1.46707
1990	Both	10-14	Chahar Mahaal and Bakhtiari	f	0.249927	5.09572e-127	0.589009
1990	Both	allages	Chahar Mahaal and Bakhtiari	dmft	4.68951	2.5076	6.91828
1990	Both	allages	Chahar Mahaal and Bakhtiari	d	3.93795	1.7455	6.18892
1990	Both	allages	Chahar Mahaal and Bakhtiari	m	0.538124	0.239013	0.964875
1990	Both	allages	Chahar Mahaal and Bakhtiari	f	0.21343	2.45076e-123	0.568278
1990	Both	agestd	Chahar Mahaal and Bakhtiari	dmft	4.68841	2.50623	6.9179
1990	Both	agestd	Chahar Mahaal and Bakhtiari	d	3.93727	1.7436	6.18861
1990	Both	agestd	Chahar Mahaal and Bakhtiari	m	0.538092	0.24278	0.964887
1990	Both	agestd	Chahar Mahaal and Bakhtiari	f	0.213042	2.50463e-123	0.56809
1990	Female	1-4	Lorestan	dmft	2.521	0.392166	4.71743
1990	Female	1-4	Lorestan	d	2.43312	2.54439e-44	4.90124
1990	Female	1-4	Lorestan	m	0.00609779	6.47607e-82	0.483314
1990	Female	1-4	Lorestan	f	0.0817767	3.03136e-145	0.472581
1990	Female	5-9	Lorestan	dmft	4.8917	2.73552	7.05047
1990	Female	5-9	Lorestan	d	4.20811	2.0076	6.46751
1990	Female	5-9	Lorestan	m	0.523927	0.0901948	0.956913
1990	Female	5-9	Lorestan	f	0.159657	1.23959e-152	0.500975
1990	Female	10-14	Lorestan	dmft	7.10519	4.87882	9.33627
1990	Female	10-14	Lorestan	d	5.89521	3.76454	7.95748
1990	Female	10-14	Lorestan	m	1.03718	0.620167	1.44603
1990	Female	10-14	Lorestan	f	0.172797	4.97292e-149	0.49549
1990	Female	allages	Lorestan	dmft	4.86052	2.69066	7.05359
1990	Female	allages	Lorestan	d	4.19415	1.94423	6.45558
1990	Female	allages	Lorestan	m	0.526478	0.229209	0.965444
1990	Female	allages	Lorestan	f	0.139895	9.30222e-146	0.490538
1990	Female	agestd	Lorestan	dmft	4.82508	2.65561	7.01874
1990	Female	agestd	Lorestan	d	4.16762	1.91419	6.43217
1990	Female	agestd	Lorestan	m	0.518744	0.227977	0.958376
1990	Female	agestd	Lorestan	f	0.138715	9.76281e-146	0.490105
1990	Male	1-4	Lorestan	dmft	2.86779	0.698435	5.06745
1990	Male	1-4	Lorestan	d	2.68755	0.222583	5.11443
1990	Male	1-4	Lorestan	m	0.0885156	1.86226e-85	0.552911
1990	Male	1-4	Lorestan	f	0.0917259	4.10326e-156	0.465606
1990	Male	5-9	Lorestan	dmft	5.37966	3.19873	7.61112
1990	Male	5-9	Lorestan	d	4.56639	2.38406	6.79184
1990	Male	5-9	Lorestan	m	0.644125	0.211445	1.08063
1990	Male	5-9	Lorestan	f	0.169142	1.6433e-163	0.512313
1990	Male	10-14	Lorestan	dmft	7.53408	5.26427	9.7335
1990	Male	10-14	Lorestan	d	6.185	3.95506	8.40565
1990	Male	10-14	Lorestan	m	1.16118	0.726276	1.58274
1990	Male	10-14	Lorestan	f	0.187898	7.21852e-160	0.532037
1990	Male	allages	Lorestan	dmft	5.31154	3.1056	7.52311
1990	Male	allages	Lorestan	d	4.51773	2.23471	6.80251
1990	Male	allages	Lorestan	m	0.642051	0.312664	1.08219
1990	Male	allages	Lorestan	f	0.151762	1.24024e-156	0.504524
1990	Male	agestd	Lorestan	dmft	5.24049	3.03545	7.45159
1990	Male	agestd	Lorestan	d	4.46453	2.17561	6.7538
1990	Male	agestd	Lorestan	m	0.626044	0.304287	1.06691
1990	Male	agestd	Lorestan	f	0.149915	1.33101e-156	0.503349
1990	Both	1-4	Lorestan	dmft	2.69748	0.54802	4.89555
1990	Both	1-4	Lorestan	d	2.5626	0.113268	5.00973
1990	Both	1-4	Lorestan	m	0.0480386	3.18148e-82	0.51873
1990	Both	1-4	Lorestan	f	0.0868396	1.48876e-145	0.469031
1990	Both	5-9	Lorestan	dmft	5.14135	2.97251	7.33731
1990	Both	5-9	Lorestan	d	4.39141	2.2002	6.63344
1990	Both	5-9	Lorestan	m	0.585422	0.152228	1.02021
1990	Both	5-9	Lorestan	f	0.16451	6.05395e-153	0.506776
1990	Both	10-14	Lorestan	dmft	7.32716	5.07831	9.54185
1990	Both	10-14	Lorestan	d	6.04519	3.86314	8.18943
1990	Both	10-14	Lorestan	m	1.10136	0.675083	1.51678
1990	Both	10-14	Lorestan	f	0.180613	2.39922e-149	0.514404
1990	Both	allages	Lorestan	dmft	5.09174	2.90339	7.2943
1990	Both	allages	Lorestan	d	4.36004	2.09315	6.63344
1990	Both	allages	Lorestan	m	0.585728	0.271993	1.0253
1990	Both	allages	Lorestan	f	0.145979	4.53329e-146	0.497708
1990	Both	agestd	Lorestan	dmft	5.03831	2.85059	7.24093
1990	Both	agestd	Lorestan	d	4.32003	2.04838	6.59727
1990	Both	agestd	Lorestan	m	0.573823	0.267148	1.01409
1990	Both	agestd	Lorestan	f	0.144464	4.75142e-146	0.496904
1990	Female	1-4	Ilam	dmft	1.8475	1.13828e-26	4.02626
1990	Female	1-4	Ilam	d	1.70297	3.68391e-47	4.43882
1990	Female	1-4	Ilam	m	0.0524455	6.91633e-89	0.575109
1990	Female	1-4	Ilam	f	0.0920879	6.27174e-167	0.526989
1990	Female	5-9	Ilam	dmft	4.40466	2.30256	6.6166
1990	Female	5-9	Ilam	d	3.66957	1.50921	5.91009
1990	Female	5-9	Ilam	m	0.60069	0.171398	1.02235
1990	Female	5-9	Ilam	f	0.134398	2.8532e-174	0.485832
1990	Female	10-14	Ilam	dmft	6.51997	4.32872	8.78325
1990	Female	10-14	Ilam	d	5.25898	3.14222	7.43836
1990	Female	10-14	Ilam	m	1.10471	0.684543	1.51322
1990	Female	10-14	Ilam	f	0.156274	1.05831e-170	0.498611
1990	Female	allages	Ilam	dmft	4.19559	2.14997	6.41184
1990	Female	allages	Ilam	d	3.49781	1.49874	5.88118
1990	Female	allages	Ilam	m	0.570697	0.266427	1.02129
1990	Female	allages	Ilam	f	0.127085	2.03643e-167	0.502946
1990	Female	agestd	Ilam	dmft	4.24709	2.19891	6.46451
1990	Female	agestd	Ilam	d	3.53662	1.53727	5.9174
1990	Female	agestd	Ilam	m	0.582806	0.277735	1.03285
1990	Female	agestd	Ilam	f	0.12766	2.01989e-167	0.503107
1990	Male	1-4	Ilam	dmft	3.60166	1.438	5.78975
1990	Male	1-4	Ilam	d	3.34807	1.0209	5.66632
1990	Male	1-4	Ilam	m	0.200416	1.24699e-92	0.637251
1990	Male	1-4	Ilam	f	0.0531755	1.02824e-177	0.409796
1990	Male	5-9	Ilam	dmft	5.30133	3.19992	7.55555
1990	Male	5-9	Ilam	d	4.34383	2.17289	6.45973
1990	Male	5-9	Ilam	m	0.819179	0.409596	1.23352
1990	Male	5-9	Ilam	f	0.138326	6.40373e-185	0.487206
1990	Male	10-14	Ilam	dmft	7.48677	5.16653	9.87653
1990	Male	10-14	Ilam	d	6.02856	3.78741	8.2641
1990	Male	10-14	Ilam	m	1.32629	0.88678	1.75771
1990	Male	10-14	Ilam	f	0.131918	2.4781e-181	0.497227
1990	Male	allages	Ilam	dmft	5.41272	3.22589	7.6864
1990	Male	allages	Ilam	d	4.53018	2.2883	6.74656
1990	Male	allages	Ilam	m	0.773341	0.421624	1.19998
1990	Male	allages	Ilam	f	0.109202	3.28593e-178	0.465475
1990	Male	agestd	Ilam	dmft	5.4353	3.24509	7.71057
1990	Male	agestd	Ilam	d	4.5491	2.30548	6.76815
1990	Male	agestd	Ilam	m	0.777497	0.426369	1.20449
1990	Male	agestd	Ilam	f	0.108701	3.33561e-178	0.465242
1990	Both	1-4	Ilam	dmft	2.73905	0.73086	4.92255
1990	Both	1-4	Ilam	d	2.53909	0.518869	5.06269
1990	Both	1-4	Ilam	m	0.127651	3.40176e-89	0.606692
1990	Both	1-4	Ilam	f	0.0723108	3.08415e-167	0.467426
1990	Both	5-9	Ilam	dmft	4.86358	2.76184	7.09716
1990	Both	5-9	Ilam	d	4.01466	1.84889	6.1914
1990	Both	5-9	Ilam	m	0.712514	0.29331	1.13043
1990	Both	5-9	Ilam	f	0.136408	1.39291e-174	0.486535
1990	Both	10-14	Ilam	dmft	7.01995	4.762	9.34864
1990	Both	10-14	Ilam	d	5.65697	3.47588	7.86539
1990	Both	10-14	Ilam	m	1.2193	0.78913	1.63966
1990	Both	10-14	Ilam	f	0.143678	5.11002e-171	0.497895
1990	Both	allages	Ilam	dmft	4.81906	2.70111	7.06473
1990	Both	allages	Ilam	d	4.02664	1.90319	6.32447
1990	Both	allages	Ilam	m	0.6745	0.345926	1.11282
1990	Both	allages	Ilam	f	0.117925	9.93274e-168	0.483751
1990	Both	agestd	Ilam	dmft	4.85702	2.73593	7.10413
1990	Both	agestd	Ilam	d	4.05634	1.93161	6.3541
1990	Both	agestd	Ilam	m	0.682744	0.354031	1.12096
1990	Both	agestd	Ilam	f	0.117928	9.83052e-168	0.483671
1990	Female	1-4	Kohgiluyeh and Boyer-Ahmad	dmft	2.13278	1.75722e-30	4.36279
1990	Female	1-4	Kohgiluyeh and Boyer-Ahmad	d	1.96641	2.76655e-50	4.401
1990	Female	1-4	Kohgiluyeh and Boyer-Ahmad	m	8.83238e-46	5.49771e-96	0.419299
1990	Female	1-4	Kohgiluyeh and Boyer-Ahmad	f	0.166364	1.63648e-188	0.552152
1990	Female	5-9	Kohgiluyeh and Boyer-Ahmad	dmft	4.62856	2.45402	6.89757
1990	Female	5-9	Kohgiluyeh and Boyer-Ahmad	d	3.90166	1.75023	6.12057
1990	Female	5-9	Kohgiluyeh and Boyer-Ahmad	m	0.458119	0.0127184	0.886764
1990	Female	5-9	Kohgiluyeh and Boyer-Ahmad	f	0.268786	6.16057e-197	0.622661
1990	Female	10-14	Kohgiluyeh and Boyer-Ahmad	dmft	6.82817	4.63594	9.01844
1990	Female	10-14	Kohgiluyeh and Boyer-Ahmad	d	5.56354	3.47939	7.61891
1990	Female	10-14	Kohgiluyeh and Boyer-Ahmad	m	0.969313	0.560401	1.35838
1990	Female	10-14	Kohgiluyeh and Boyer-Ahmad	f	0.29532	5.81579e-193	0.633314
1990	Female	allages	Kohgiluyeh and Boyer-Ahmad	dmft	4.41984	2.25422	6.65342
1990	Female	allages	Kohgiluyeh and Boyer-Ahmad	d	3.72738	1.65692	5.97188
1990	Female	allages	Kohgiluyeh and Boyer-Ahmad	m	0.450357	0.164205	0.864624
1990	Female	allages	Kohgiluyeh and Boyer-Ahmad	f	0.242097	5.46998e-189	0.602123
1990	Female	agestd	Kohgiluyeh and Boyer-Ahmad	dmft	4.51729	2.35063	6.74896
1990	Female	agestd	Kohgiluyeh and Boyer-Ahmad	d	3.80162	1.73095	6.0385
1990	Female	agestd	Kohgiluyeh and Boyer-Ahmad	m	0.471515	0.181023	0.884692
1990	Female	agestd	Kohgiluyeh and Boyer-Ahmad	f	0.244158	5.26978e-189	0.60331
1990	Male	1-4	Kohgiluyeh and Boyer-Ahmad	dmft	3.27164	1.06829	5.50274
1990	Male	1-4	Kohgiluyeh and Boyer-Ahmad	d	3.20455	0.844385	5.6251
1990	Male	1-4	Kohgiluyeh and Boyer-Ahmad	m	1.90411e-49	2.30638e-99	0.380181
1990	Male	1-4	Kohgiluyeh and Boyer-Ahmad	f	0.0670954	2.16852e-200	0.434789
1990	Male	5-9	Kohgiluyeh and Boyer-Ahmad	dmft	5.24599	3.04294	7.45502
1990	Male	5-9	Kohgiluyeh and Boyer-Ahmad	d	4.6635	2.49748	6.94321
1990	Male	5-9	Kohgiluyeh and Boyer-Ahmad	m	0.430637	1.62232e-104	0.855329
1990	Male	5-9	Kohgiluyeh and Boyer-Ahmad	f	0.151853	1.07879e-207	0.498279
1990	Male	10-14	Kohgiluyeh and Boyer-Ahmad	dmft	7.29666	4.99771	9.60125
1990	Male	10-14	Kohgiluyeh and Boyer-Ahmad	d	6.16562	4.00181	8.43014
1990	Male	10-14	Kohgiluyeh and Boyer-Ahmad	m	0.962298	0.525019	1.39266
1990	Male	10-14	Kohgiluyeh and Boyer-Ahmad	f	0.168746	4.29222e-204	0.523214
1990	Male	allages	Kohgiluyeh and Boyer-Ahmad	dmft	5.17237	2.9417	7.41624
1990	Male	allages	Kohgiluyeh and Boyer-Ahmad	d	4.6053	2.3748	6.92789
1990	Male	allages	Kohgiluyeh and Boyer-Ahmad	m	0.4388	0.150701	0.850188
1990	Male	allages	Kohgiluyeh and Boyer-Ahmad	f	0.128272	7.27493e-201	0.48414
1990	Male	agestd	Kohgiluyeh and Boyer-Ahmad	dmft	5.24862	3.01541	7.49477
1990	Male	agestd	Kohgiluyeh and Boyer-Ahmad	d	4.66129	2.433	6.98192
1990	Male	agestd	Kohgiluyeh and Boyer-Ahmad	m	0.457666	0.164612	0.869699
1990	Male	agestd	Kohgiluyeh and Boyer-Ahmad	f	0.12966	7.03438e-201	0.485506
1990	Both	1-4	Kohgiluyeh and Boyer-Ahmad	dmft	2.72043	0.551234	4.951
1990	Both	1-4	Kohgiluyeh and Boyer-Ahmad	d	2.60529	0.435699	5.03263
1990	Both	1-4	Kohgiluyeh and Boyer-Ahmad	m	4.27589e-46	2.66211e-96	0.399115
1990	Both	1-4	Kohgiluyeh and Boyer-Ahmad	f	0.115142	7.92062e-189	0.491593
1990	Both	5-9	Kohgiluyeh and Boyer-Ahmad	dmft	4.94504	2.75588	7.18331
1990	Both	5-9	Kohgiluyeh and Boyer-Ahmad	d	4.29216	2.13325	6.54223
1990	Both	5-9	Kohgiluyeh and Boyer-Ahmad	m	0.444032	0.00619926	0.870651
1990	Both	5-9	Kohgiluyeh and Boyer-Ahmad	f	0.208849	3.00282e-197	0.558906
1990	Both	10-14	Kohgiluyeh and Boyer-Ahmad	dmft	7.0706	4.82314	9.32002
1990	Both	10-14	Kohgiluyeh and Boyer-Ahmad	d	5.87509	3.74972	8.03869
1990	Both	10-14	Kohgiluyeh and Boyer-Ahmad	m	0.965683	0.542092	1.37612
1990	Both	10-14	Kohgiluyeh and Boyer-Ahmad	f	0.229823	2.80634e-193	0.576342
1990	Both	allages	Kohgiluyeh and Boyer-Ahmad	dmft	4.80748	2.60835	7.04636
1990	Both	allages	Kohgiluyeh and Boyer-Ahmad	d	4.17961	2.02671	6.46434
1990	Both	allages	Kohgiluyeh and Boyer-Ahmad	m	0.444404	0.157249	0.857188
1990	Both	allages	Kohgiluyeh and Boyer-Ahmad	f	0.183464	2.6523e-189	0.541348
1990	Both	agestd	Kohgiluyeh and Boyer-Ahmad	dmft	4.89269	2.69187	7.13179
1990	Both	agestd	Kohgiluyeh and Boyer-Ahmad	d	4.2429	2.09132	6.52277
1990	Both	agestd	Kohgiluyeh and Boyer-Ahmad	m	0.464406	0.172599	0.876996
1990	Both	agestd	Kohgiluyeh and Boyer-Ahmad	f	0.185385	2.56473e-189	0.542839
1990	Female	1-4	Bushehr	dmft	0.914837	1.44848e-32	3.12223
1990	Female	1-4	Bushehr	d	0.808037	5.96784e-53	3.13823
1990	Female	1-4	Bushehr	m	2.24377e-52	1.06943e-107	0.113561
1990	Female	1-4	Bushehr	f	0.1068	3.0773e-211	0.465012
1990	Female	5-9	Bushehr	dmft	2.77749	0.650655	4.93226
1990	Female	5-9	Bushehr	d	2.48823	0.167657	4.74101
1990	Female	5-9	Bushehr	m	0.0827626	3.21807e-111	0.516902
1990	Female	5-9	Bushehr	f	0.206499	8.67586e-219	0.579106
1990	Female	10-14	Bushehr	dmft	4.86016	2.66763	7.12572
1990	Female	10-14	Bushehr	d	4.02336	1.89596	6.12914
1990	Female	10-14	Bushehr	m	0.623612	0.211128	1.02538
1990	Female	10-14	Bushehr	f	0.213187	4.03332e-215	0.55114
1990	Female	allages	Bushehr	dmft	2.81574	1.04977	5.02018
1990	Female	allages	Bushehr	d	2.41997	0.632055	4.65307
1990	Female	allages	Bushehr	m	0.218578	0.0631604	0.542384
1990	Female	allages	Bushehr	f	0.177198	9.66261e-212	0.534919
1990	Female	agestd	Bushehr	dmft	2.83328	1.07604	5.03987
1990	Female	agestd	Bushehr	d	2.43042	0.657707	4.66186
1990	Female	agestd	Bushehr	m	0.226361	0.066459	0.547081
1990	Female	agestd	Bushehr	f	0.1765	9.91043e-212	0.533564
1990	Male	1-4	Bushehr	dmft	1.01616	1.05996e-34	3.26383
1990	Male	1-4	Bushehr	d	0.928208	1.3079e-55	3.15265
1990	Male	1-4	Bushehr	m	2.77347e-55	1.99991e-114	0.108234
1990	Male	1-4	Bushehr	f	0.0879508	2.60347e-222	0.446149
1990	Male	5-9	Bushehr	dmft	2.97399	0.838156	5.23023
1990	Male	5-9	Bushehr	d	2.72233	0.44974	4.91866
1990	Male	5-9	Bushehr	m	0.0913706	5.89239e-118	0.524918
1990	Male	5-9	Bushehr	f	0.160291	1.37195e-229	0.507748
1990	Male	10-14	Bushehr	dmft	5.05111	2.77908	7.37779
1990	Male	10-14	Bushehr	d	4.24943	2.05038	6.39045
1990	Male	10-14	Bushehr	m	0.629736	0.204931	1.04835
1990	Male	10-14	Bushehr	f	0.171939	5.14972e-226	0.512293
1990	Male	allages	Bushehr	dmft	2.98229	1.15767	5.25699
1990	Male	allages	Bushehr	d	2.61687	0.789174	4.80543
1990	Male	allages	Bushehr	m	0.224374	0.0615667	0.551127
1990	Male	allages	Bushehr	f	0.14104	8.18927e-223	0.489741
1990	Male	agestd	Bushehr	dmft	2.99027	1.17487	5.26582
1990	Male	agestd	Bushehr	d	2.61925	0.805737	4.80736
1990	Male	agestd	Bushehr	m	0.230534	0.0642533	0.553893
1990	Male	agestd	Bushehr	f	0.140481	8.44529e-223	0.489195
1990	Both	1-4	Bushehr	dmft	0.967918	6.95192e-33	3.19641
1990	Both	1-4	Bushehr	d	0.870993	2.84821e-53	3.14578
1990	Both	1-4	Bushehr	m	1.06974e-52	5.0917e-108	0.11077
1990	Both	1-4	Bushehr	f	0.096925	1.46514e-211	0.45513
1990	Both	5-9	Bushehr	dmft	2.88012	0.748587	5.08789
1990	Both	5-9	Bushehr	d	2.6105	0.314988	4.8338
1990	Both	5-9	Bushehr	m	0.0872585	1.53728e-111	0.521089
1990	Both	5-9	Bushehr	f	0.182365	4.14448e-219	0.541836
1990	Both	10-14	Bushehr	dmft	4.96032	2.72609	7.25793
1990	Both	10-14	Bushehr	d	4.14194	1.97696	6.2662
1990	Both	10-14	Bushehr	m	0.626824	0.207878	1.03743
1990	Both	10-14	Bushehr	f	0.191551	1.91776e-215	0.530764
1990	Both	allages	Bushehr	dmft	2.90292	1.10625	5.14414
1990	Both	allages	Bushehr	d	2.52304	0.714301	4.73283
1990	Both	allages	Bushehr	m	0.221612	0.0623262	0.546961
1990	Both	allages	Bushehr	f	0.158271	4.60458e-212	0.51127
1990	Both	agestd	Bushehr	dmft	2.91387	1.12677	5.15585
1990	Both	agestd	Bushehr	d	2.52735	0.733693	4.73655
1990	Both	agestd	Bushehr	m	0.228503	0.0653268	0.550578
1990	Both	agestd	Bushehr	f	0.158011	4.82327e-212	0.510789
1990	Female	1-4	Zanjan	dmft	1.67987	3.35641e-37	3.89202
1990	Female	1-4	Zanjan	d	1.55261	1.48733e-58	3.73493
1990	Female	1-4	Zanjan	m	2.5845e-58	3.38014e-121	0.16342
1990	Female	1-4	Zanjan	f	0.127262	3.48284e-233	0.477996
1990	Female	5-9	Zanjan	dmft	3.83122	1.62406	6.03354
1990	Female	5-9	Zanjan	d	3.43145	1.24789	5.79438
1990	Female	5-9	Zanjan	m	0.187529	7.03178e-125	0.621544
1990	Female	5-9	Zanjan	f	0.212239	6.88831e-241	0.57003
1990	Female	10-14	Zanjan	dmft	5.93118	3.7124	8.18083
1990	Female	10-14	Zanjan	d	4.97396	2.83279	7.08503
1990	Female	10-14	Zanjan	m	0.725628	0.307895	1.13263
1990	Female	10-14	Zanjan	f	0.231595	3.81788e-237	0.56105
1990	Female	allages	Zanjan	dmft	3.8413	1.79254	6.06178
1990	Female	allages	Zanjan	d	3.34705	1.37104	5.57392
1990	Female	allages	Zanjan	m	0.301943	0.0984572	0.644125
1990	Female	allages	Zanjan	f	0.192302	1.07093e-233	0.538862
1990	Female	agestd	Zanjan	dmft	3.7995	1.75847	6.01988
1990	Female	agestd	Zanjan	d	3.312	1.34496	5.53749
1990	Female	agestd	Zanjan	m	0.296526	0.0969195	0.634904
1990	Female	agestd	Zanjan	f	0.190968	1.12162e-233	0.537567
1990	Male	1-4	Zanjan	dmft	2.51502	0.337613	4.75466
1990	Male	1-4	Zanjan	d	2.39175	0.122367	4.6403
1990	Male	1-4	Zanjan	m	1.499e-61	3.50577e-128	0.279877
1990	Male	1-4	Zanjan	f	0.123263	1.84731e-244	0.477904
1990	Male	5-9	Zanjan	dmft	4.74053	2.54097	6.97886
1990	Male	5-9	Zanjan	d	4.22562	1.99434	6.45086
1990	Male	5-9	Zanjan	m	0.31107	3.70376e-132	0.732854
1990	Male	5-9	Zanjan	f	0.203838	4.90367e-252	0.540194
1990	Male	10-14	Zanjan	dmft	6.82595	4.59909	9.09826
1990	Male	10-14	Zanjan	d	5.76285	3.62325	7.8314
1990	Male	10-14	Zanjan	m	0.8437	0.443259	1.25129
1990	Male	10-14	Zanjan	f	0.219404	2.3984e-248	0.555198
1990	Male	allages	Zanjan	dmft	4.75864	2.55674	7.00859
1990	Male	allages	Zanjan	d	4.18068	1.9682	6.36118
1990	Male	allages	Zanjan	m	0.393266	0.146438	0.767587
1990	Male	allages	Zanjan	f	0.184693	5.5692e-245	0.526374
1990	Male	agestd	Zanjan	dmft	4.6726	2.47166	6.92201
1990	Male	agestd	Zanjan	d	4.11283	1.89794	6.2965
1990	Male	agestd	Zanjan	m	0.377181	0.138978	0.748493
1990	Male	agestd	Zanjan	f	0.182586	5.992e-245	0.524696
1990	Both	1-4	Zanjan	dmft	2.10229	0.170764	4.32834
1990	Both	1-4	Zanjan	d	1.97705	0.0618929	4.19286
1990	Both	1-4	Zanjan	m	1.27803e-58	1.67048e-121	0.222323
1990	Both	1-4	Zanjan	f	0.125239	1.72123e-233	0.477949
1990	Both	5-9	Zanjan	dmft	4.29283	2.08953	6.51343
1990	Both	5-9	Zanjan	d	3.83461	1.62683	6.12764
1990	Both	5-9	Zanjan	m	0.250245	3.46208e-125	0.678051
1990	Both	5-9	Zanjan	f	0.207974	3.39145e-241	0.554883
1990	Both	10-14	Zanjan	dmft	6.39546	4.17248	8.65686
1990	Both	10-14	Zanjan	d	5.3833	3.24294	7.47231
1990	Both	10-14	Zanjan	m	0.786893	0.378132	1.1942
1990	Both	10-14	Zanjan	f	0.225269	1.83687e-237	0.558014
1990	Both	allages	Zanjan	dmft	4.30982	2.18284	6.54535
1990	Both	allages	Zanjan	d	3.77282	1.67603	5.976
1990	Both	allages	Zanjan	m	0.348585	0.122963	0.707182
1990	Both	allages	Zanjan	f	0.188416	5.23965e-234	0.532484
1990	Both	agestd	Zanjan	dmft	4.24767	2.12456	6.48295
1990	Both	agestd	Zanjan	d	3.72308	1.62881	5.9271
1990	Both	agestd	Zanjan	m	0.337928	0.118509	0.693211
1990	Both	agestd	Zanjan	f	0.186666	5.45879e-234	0.53096
1990	Female	1-4	Semnan	dmft	1.68323	9.79556e-40	3.90451
1990	Female	1-4	Semnan	d	1.60631	2.74576e-68	3.9962
1990	Female	1-4	Semnan	m	2.65996e-68	1.90281e-147	0.298509
1990	Female	1-4	Semnan	f	0.0769189	7.34057e-279	0.45105
1990	Female	5-9	Semnan	dmft	3.89078	1.69464	6.02809
1990	Female	5-9	Semnan	d	3.40731	1.22457	5.57103
1990	Female	5-9	Semnan	m	0.309794	1.8111e-151	0.732639
1990	Female	5-9	Semnan	f	0.173675	3.2011e-286	0.532843
1990	Female	10-14	Semnan	dmft	5.89442	3.50351	8.28121
1990	Female	10-14	Semnan	d	4.87895	2.58914	7.07687
1990	Female	10-14	Semnan	m	0.847088	0.408803	1.28737
1990	Female	10-14	Semnan	f	0.168385	1.44788e-282	0.534124
1990	Female	allages	Semnan	dmft	3.88161	1.77408	6.1233
1990	Female	allages	Semnan	d	3.34776	1.30033	5.58891
1990	Female	allages	Semnan	m	0.390311	0.130575	0.782165
1990	Female	allages	Semnan	f	0.143533	2.15903e-279	0.5092
1990	Female	agestd	Semnan	dmft	3.81064	1.71835	6.05352
1990	Female	agestd	Semnan	d	3.29062	1.25979	5.53793
1990	Female	agestd	Semnan	m	0.379167	0.128683	0.767466
1990	Female	agestd	Semnan	f	0.140854	2.36418e-279	0.506908
1990	Male	1-4	Semnan	dmft	2.28433	0.216176	4.54423
1990	Male	1-4	Semnan	d	2.22333	9.75539e-72	4.56085
1990	Male	1-4	Semnan	m	4.12013e-72	7.88026e-155	0.408622
1990	Male	1-4	Semnan	f	0.0609969	1.19708e-289	0.448153
1990	Male	5-9	Semnan	dmft	4.42812	2.25701	6.63765
1990	Male	5-9	Semnan	d	3.87548	1.60772	6.01237
1990	Male	5-9	Semnan	m	0.398146	1.45659e-159	0.825524
1990	Male	5-9	Semnan	f	0.154494	6.50677e-297	0.503194
1990	Male	10-14	Semnan	dmft	6.41267	4.03301	8.86046
1990	Male	10-14	Semnan	d	5.3241	3.09032	7.49679
1990	Male	10-14	Semnan	m	0.927555	0.491248	1.35276
1990	Male	10-14	Semnan	f	0.161018	2.57217e-293	0.517716
1990	Male	allages	Semnan	dmft	4.45072	2.24188	6.7519
1990	Male	allages	Semnan	d	3.86675	1.62283	6.0732
1990	Male	allages	Semnan	m	0.454386	0.158954	0.875642
1990	Male	allages	Semnan	f	0.129585	3.46035e-290	0.491986
1990	Male	agestd	Semnan	dmft	4.35507	2.15196	6.65564
1990	Male	agestd	Semnan	d	3.79384	1.55115	6.00703
1990	Male	agestd	Semnan	m	0.435007	0.154024	0.855621
1990	Male	agestd	Semnan	f	0.126216	3.88323e-290	0.489896
1990	Both	1-4	Semnan	dmft	1.98968	0.110209	4.23065
1990	Both	1-4	Semnan	d	1.92088	1.34643e-68	4.28406
1990	Both	1-4	Semnan	m	1.30409e-68	9.32734e-148	0.354646
1990	Both	1-4	Semnan	f	0.0688017	3.59825e-279	0.449573
1990	Both	5-9	Semnan	dmft	4.16737	1.98411	6.34185
1990	Both	5-9	Semnan	d	3.64829	1.42179	5.7982
1990	Both	5-9	Semnan	m	0.355272	8.78865e-152	0.78045
1990	Both	5-9	Semnan	f	0.163802	1.55338e-286	0.517582
1990	Both	10-14	Semnan	dmft	6.16256	3.77747	8.58091
1990	Both	10-14	Semnan	d	5.10927	2.84845	7.29413
1990	Both	10-14	Semnan	m	0.888721	0.451459	1.32121
1990	Both	10-14	Semnan	f	0.164573	6.98759e-283	0.525635
1990	Both	allages	Semnan	dmft	4.17422	2.0146	6.4465
1990	Both	allages	Semnan	d	3.6146	1.46614	5.83791
1990	Both	allages	Semnan	m	0.423256	0.145166	0.830227
1990	Both	allages	Semnan	f	0.136362	1.04896e-279	0.50035
1990	Both	agestd	Semnan	dmft	4.0901	1.94093	6.36259
1990	Both	agestd	Semnan	d	3.54893	1.40935	5.77872
1990	Both	agestd	Semnan	m	0.40783	0.141691	0.812717
1990	Both	agestd	Semnan	f	0.13334	1.15062e-279	0.498176
1990	Female	1-4	Yazd	dmft	2.68974	0.48522	4.92212
1990	Female	1-4	Yazd	d	2.37668	1.27242e-75	4.71864
1990	Female	1-4	Yazd	m	0.112286	4.52291e-163	0.585222
1990	Female	1-4	Yazd	f	0.200774	1.40855e-300	0.585271
1990	Female	5-9	Yazd	dmft	4.73541	2.57265	7.05401
1990	Female	5-9	Yazd	d	3.80789	1.67783	5.91248
1990	Female	5-9	Yazd	m	0.622255	0.2028	1.04968
1990	Female	5-9	Yazd	f	0.305263	4.63276e-309	0.644201
1990	Female	10-14	Yazd	dmft	6.74232	4.36188	9.24039
1990	Female	10-14	Yazd	d	5.3104	2.9338	7.51598
1990	Female	10-14	Yazd	m	1.13311	0.679236	1.57619
1990	Female	10-14	Yazd	f	0.298815	9.0977e-305	0.661362
1990	Female	allages	Yazd	dmft	4.77674	2.53264	7.12722
1990	Female	allages	Yazd	d	3.86807	1.58779	6.07394
1990	Female	allages	Yazd	m	0.635907	0.295057	1.08158
1990	Female	allages	Yazd	f	0.272756	4.10619e-301	0.632476
1990	Female	agestd	Yazd	dmft	4.70842	2.4637	7.05575
1990	Female	agestd	Yazd	d	3.81999	1.53291	6.03281
1990	Female	agestd	Yazd	m	0.618847	0.287469	1.06586
1990	Female	agestd	Yazd	f	0.269587	4.53595e-301	0.630627
1990	Male	1-4	Yazd	dmft	2.83143	0.698494	5.07192
1990	Male	1-4	Yazd	d	2.49153	0.0964667	4.86408
1990	Male	1-4	Yazd	m	0.16417	1.03039e-166	0.61366
1990	Male	1-4	Yazd	f	0.175727	1.12873e-312	0.561717
1990	Male	5-9	Yazd	dmft	4.89354	2.70738	7.14823
1990	Male	5-9	Yazd	d	3.94647	1.70322	6.13247
1990	Male	5-9	Yazd	m	0.683617	0.258423	1.10943
1990	Male	5-9	Yazd	f	0.26346	1.34929e-320	0.607414
1990	Male	10-14	Yazd	dmft	6.88053	4.54429	9.34162
1990	Male	10-14	Yazd	d	5.42824	3.11205	7.66285
1990	Male	10-14	Yazd	m	1.19019	0.74761	1.64709
1990	Male	10-14	Yazd	f	0.26211	1.28382e-316	0.619992
1990	Male	allages	Yazd	dmft	4.93368	2.71484	7.25037
1990	Male	allages	Yazd	d	4.00036	1.68985	6.25587
1990	Male	allages	Yazd	m	0.695664	0.340379	1.13828
1990	Male	allages	Yazd	f	0.237659	3.26417e-313	0.598229
1990	Male	agestd	Yazd	dmft	4.84774	2.63179	7.16254
1990	Male	agestd	Yazd	d	3.93918	1.62383	6.20093
1990	Male	agestd	Yazd	m	0.673976	0.327988	1.11722
1990	Male	agestd	Yazd	f	0.234583	3.66115e-313	0.596537
1990	Both	1-4	Yazd	dmft	2.763	0.595496	4.99958
1990	Both	1-4	Yazd	d	2.43606	0.049879	4.79384
1990	Both	1-4	Yazd	m	0.139114	2.18483e-163	0.599926
1990	Both	1-4	Yazd	f	0.187823	6.80247e-301	0.573092
1990	Both	5-9	Yazd	dmft	4.81747	2.64257	7.1029
1990	Both	5-9	Yazd	d	3.8798	1.69101	6.02664
1990	Both	5-9	Yazd	m	0.654098	0.231665	1.08069
1990	Both	5-9	Yazd	f	0.28357	2.22866e-309	0.625111
1990	Both	10-14	Yazd	dmft	6.81434	4.45693	9.29314
1990	Both	10-14	Yazd	d	5.3718	3.02668	7.59251
1990	Both	10-14	Yazd	m	1.16285	0.714865	1.61313
1990	Both	10-14	Yazd	f	0.279688	4.35704e-305	0.639805
1990	Both	allages	Yazd	dmft	4.8582	2.62722	7.19114
1990	Both	allages	Yazd	d	3.93674	1.64077	6.16838
1990	Both	allages	Yazd	m	0.666926	0.318582	1.11101
1990	Both	allages	Yazd	f	0.254538	1.97476e-301	0.614699
1990	Both	agestd	Yazd	dmft	4.77994	2.54998	7.11057
1990	Both	agestd	Yazd	d	3.88117	1.57958	6.11911
1990	Both	agestd	Yazd	m	0.647146	0.308268	1.09222
1990	Both	agestd	Yazd	f	0.251619	2.20758e-301	0.613128
1990	Female	1-4	Hormozgan	dmft	0.798309	8.52133e-42	3.06008
1990	Female	1-4	Hormozgan	d	0.698506	2.9722e-78	2.91208
1990	Female	1-4	Hormozgan	m	3.96112e-75	5.64721e-170	0.155427
1990	Female	1-4	Hormozgan	f	0.0998028	4.94066e-324	0.441148
1990	Female	5-9	Hormozgan	dmft	2.59514	0.413392	4.88199
1990	Female	5-9	Hormozgan	d	2.29531	0.00098547	4.6223
1990	Female	5-9	Hormozgan	m	0.109915	1.62031e-173	0.559916
1990	Female	5-9	Hormozgan	f	0.189912	0	0.543564
1990	Female	10-14	Hormozgan	dmft	4.74861	2.5648	6.99901
1990	Female	10-14	Hormozgan	d	3.91326	1.86707	5.88731
1990	Female	10-14	Hormozgan	m	0.631812	0.242257	1.02284
1990	Female	10-14	Hormozgan	f	0.203538	0	0.513321
1990	Female	allages	Hormozgan	dmft	2.61583	0.889398	4.88404
1990	Female	allages	Hormozgan	d	2.22952	0.531702	4.4187
1990	Female	allages	Hormozgan	m	0.222212	0.0689404	0.558356
1990	Female	allages	Hormozgan	f	0.164095	0	0.501207
1990	Female	agestd	Hormozgan	dmft	2.69442	0.957498	4.96171
1990	Female	agestd	Hormozgan	d	2.29043	0.588077	4.4698
1990	Female	agestd	Hormozgan	m	0.238805	0.076258	0.575387
1990	Female	agestd	Hormozgan	f	0.165185	0	0.501065
1990	Male	1-4	Hormozgan	dmft	1.12786	5.86962e-44	3.35505
1990	Male	1-4	Hormozgan	d	0.991611	7.14765e-81	3.37874
1990	Male	1-4	Hormozgan	m	4.33018e-78	1.00743e-176	0.17153
1990	Male	1-4	Hormozgan	f	0.136252	0	0.51304
1990	Male	5-9	Hormozgan	dmft	3.18694	0.983339	5.43509
1990	Male	5-9	Hormozgan	d	2.87099	0.617363	5.16226
1990	Male	5-9	Hormozgan	m	0.126739	2.52612e-180	0.569132
1990	Male	5-9	Hormozgan	f	0.189212	0	0.544818
1990	Male	10-14	Hormozgan	dmft	5.30683	3.128	7.56977
1990	Male	10-14	Hormozgan	d	4.45127	2.35548	6.43104
1990	Male	10-14	Hormozgan	m	0.653333	0.254749	1.06209
1990	Male	10-14	Hormozgan	f	0.202227	0	0.531187
1990	Male	allages	Hormozgan	dmft	3.12731	1.28134	5.3729
1990	Male	allages	Hormozgan	d	2.71432	0.917383	4.947
1990	Male	allages	Hormozgan	m	0.237283	0.073454	0.581727
1990	Male	allages	Hormozgan	f	0.17571	0	0.530534
1990	Male	agestd	Hormozgan	dmft	3.1838	1.33685	5.42978
1990	Male	agestd	Hormozgan	d	2.75694	0.962098	4.98163
1990	Male	agestd	Hormozgan	m	0.250741	0.0798729	0.594741
1990	Male	agestd	Hormozgan	f	0.176117	0	0.530238
1990	Both	1-4	Hormozgan	dmft	0.966029	4.21443e-42	3.2102
1990	Both	1-4	Hormozgan	d	0.847676	1.46319e-78	3.14958
1990	Both	1-4	Hormozgan	m	1.94739e-75	2.77317e-170	0.163623
1990	Both	1-4	Hormozgan	f	0.118353	0	0.477736
1990	Both	5-9	Hormozgan	dmft	2.898	0.705064	5.16504
1990	Both	5-9	Hormozgan	d	2.58992	0.316418	4.89862
1990	Both	5-9	Hormozgan	m	0.118525	7.91112e-174	0.564632
1990	Both	5-9	Hormozgan	f	0.189553	0	0.544206
1990	Both	10-14	Hormozgan	dmft	5.03613	2.85488	7.29298
1990	Both	10-14	Hormozgan	d	4.19037	2.11863	6.16737
1990	Both	10-14	Hormozgan	m	0.642896	0.248691	1.04306
1990	Both	10-14	Hormozgan	f	0.202863	0	0.522523
1990	Both	allages	Hormozgan	dmft	2.87759	1.08999	5.13422
1990	Both	allages	Hormozgan	d	2.47763	0.729084	4.68907
1990	Both	allages	Hormozgan	m	0.229925	0.0712504	0.570317
1990	Both	allages	Hormozgan	f	0.170039	0	0.516216
1990	Both	agestd	Hormozgan	dmft	2.94562	1.15222	5.20198
1990	Both	agestd	Hormozgan	d	2.52989	0.780067	4.73253
1990	Both	agestd	Hormozgan	m	0.244932	0.0781136	0.585322
1990	Both	agestd	Hormozgan	f	0.170796	0	0.51604
1990	Female	1-4	Tehran	dmft	2.53674	0.379078	4.71069
1990	Female	1-4	Tehran	d	1.88563	8.13418e-84	4.35758
1990	Female	1-4	Tehran	m	2.24214e-81	1.36565e-183	0.343679
1990	Female	1-4	Tehran	f	0.651113	0.234448	1.04876
1990	Female	5-9	Tehran	dmft	4.39969	2.2251	6.58035
1990	Female	5-9	Tehran	d	3.33008	1.10665	5.53444
1990	Female	5-9	Tehran	m	0.329271	9.60967e-188	0.75676
1990	Female	5-9	Tehran	f	0.740335	0.394137	1.08684
1990	Female	10-14	Tehran	dmft	6.38138	4.03889	8.76776
1990	Female	10-14	Tehran	d	4.83015	2.5153	7.06973
1990	Female	10-14	Tehran	m	0.866751	0.425949	1.31015
1990	Female	10-14	Tehran	f	0.684477	0.326617	1.05444
1990	Female	allages	Tehran	dmft	4.49889	2.27567	6.74314
1990	Female	allages	Tehran	d	3.39539	1.23928	5.68735
1990	Female	allages	Tehran	m	0.406421	0.135633	0.81505
1990	Female	allages	Tehran	f	0.697078	0.32705	1.06565
1990	Female	agestd	Tehran	dmft	4.4236	2.20161	6.66686
1990	Female	agestd	Tehran	d	3.33715	1.19372	5.63876
1990	Female	agestd	Tehran	m	0.392431	0.134081	0.797941
1990	Female	agestd	Tehran	f	0.694022	0.321462	1.06438
1990	Male	1-4	Tehran	dmft	2.81236	0.677922	5.00154
1990	Male	1-4	Tehran	d	2.06243	7.01128e-87	4.68791
1990	Male	1-4	Tehran	m	3.9957e-85	4.48907e-191	0.452633
1990	Male	1-4	Tehran	f	0.749928	0.329767	1.14892
1990	Male	5-9	Tehran	dmft	4.75104	2.52474	6.93994
1990	Male	5-9	Tehran	d	3.48875	1.27267	5.67621
1990	Male	5-9	Tehran	m	0.41007	8.12193e-196	0.839257
1990	Male	5-9	Tehran	f	0.852224	0.500676	1.20001
1990	Male	10-14	Tehran	dmft	6.57071	4.22877	8.98848
1990	Male	10-14	Tehran	d	4.87901	2.6378	7.04079
1990	Male	10-14	Tehran	m	0.921695	0.493	1.34317
1990	Male	10-14	Tehran	f	0.770001	0.419399	1.11909
1990	Male	allages	Tehran	dmft	4.79001	2.55235	7.05295
1990	Male	allages	Tehran	d	3.53406	1.35338	5.83728
1990	Male	allages	Tehran	m	0.459266	0.15932	0.892601
1990	Male	allages	Tehran	f	0.79668	0.426004	1.15939
1990	Male	agestd	Tehran	dmft	4.69281	2.46005	6.95356
1990	Male	agestd	Tehran	d	3.46206	1.28793	5.78352
1990	Male	agestd	Tehran	m	0.437487	0.154573	0.87186
1990	Male	agestd	Tehran	f	0.793267	0.419763	1.15807
1990	Both	1-4	Tehran	dmft	2.67757	0.53178	4.85931
1990	Both	1-4	Tehran	d	1.97597	3.98139e-84	4.52637
1990	Both	1-4	Tehran	m	1.09666e-81	6.67834e-184	0.399352
1990	Both	1-4	Tehran	f	0.701605	0.283154	1.09994
1990	Both	5-9	Tehran	dmft	4.57936	2.37833	6.76423
1990	Both	5-9	Tehran	d	3.41122	1.19155	5.60693
1990	Both	5-9	Tehran	m	0.370589	4.69555e-188	0.798947
1990	Both	5-9	Tehran	f	0.797552	0.448618	1.14471
1990	Both	10-14	Tehran	dmft	6.47919	4.13699	8.88179
1990	Both	10-14	Tehran	d	4.8554	2.57859	7.05478
1990	Both	10-14	Tehran	m	0.895137	0.46059	1.32721
1990	Both	10-14	Tehran	f	0.728662	0.374552	1.08784
1990	Both	allages	Tehran	dmft	4.64822	2.41759	6.90206
1990	Both	allages	Tehran	d	3.46652	1.29781	5.76426
1990	Both	allages	Tehran	m	0.433528	0.147783	0.85483
1990	Both	allages	Tehran	f	0.748169	0.377809	1.11373
1990	Both	agestd	Tehran	dmft	4.56179	2.33427	6.81403
1990	Both	agestd	Tehran	d	3.40127	1.24208	5.71307
1990	Both	agestd	Tehran	m	0.415559	0.1446	0.835884
1990	Both	agestd	Tehran	f	0.744966	0.371921	1.11247
1990	Female	1-4	Ardabil	dmft	2.72114	0.568649	4.91575
1990	Female	1-4	Ardabil	d	2.67138	0.321236	5.07779
1990	Female	1-4	Ardabil	m	1.36422e-88	3.98663e-199	0.332584
1990	Female	1-4	Ardabil	f	0.0497631	0	0.426188
1990	Female	5-9	Ardabil	dmft	5.0743	2.90925	7.33869
1990	Female	5-9	Ardabil	d	4.57577	2.40665	6.82605
1990	Female	5-9	Ardabil	m	0.367173	1.95189e-203	0.795612
1990	Female	5-9	Ardabil	f	0.131354	0	0.485109
1990	Female	10-14	Ardabil	dmft	7.2916	5.17601	9.50294
1990	Female	10-14	Ardabil	d	6.22949	4.20177	8.31479
1990	Female	10-14	Ardabil	m	0.892506	0.484433	1.29819
1990	Female	10-14	Ardabil	f	0.169595	0	0.496324
1990	Female	allages	Ardabil	dmft	5.07313	2.9277	7.29947
1990	Female	allages	Ardabil	d	4.52979	2.35124	6.77443
1990	Female	allages	Ardabil	m	0.424385	0.155019	0.816592
1990	Female	allages	Ardabil	f	0.118949	0	0.470902
1990	Female	agestd	Ardabil	dmft	5.01453	2.86909	7.23975
1990	Female	agestd	Ardabil	d	4.4831	2.3002	6.73172
1990	Female	agestd	Ardabil	m	0.414305	0.15249	0.804715
1990	Female	agestd	Ardabil	f	0.117119	0	0.469666
1990	Male	1-4	Ardabil	dmft	3.50041	1.34248	5.72555
1990	Male	1-4	Ardabil	d	3.44638	1.11058	5.79399
1990	Male	1-4	Ardabil	m	2.63317e-92	8.62101e-207	0.380281
1990	Male	1-4	Ardabil	f	0.054039	0	0.414813
1990	Male	5-9	Ardabil	dmft	5.60669	3.46873	7.80992
1990	Male	5-9	Ardabil	d	5.04342	2.84322	7.26712
1990	Male	5-9	Ardabil	m	0.44505	0.0090521	0.865997
1990	Male	5-9	Ardabil	f	0.11822	0	0.481941
1990	Male	10-14	Ardabil	dmft	7.68989	5.43919	9.93477
1990	Male	10-14	Ardabil	d	6.54004	4.34921	8.68908
1990	Male	10-14	Ardabil	m	0.986675	0.545652	1.40213
1990	Male	10-14	Ardabil	f	0.16317	0	0.499839
1990	Male	allages	Ardabil	dmft	5.66487	3.48364	7.88844
1990	Male	allages	Ardabil	d	5.06011	2.82239	7.29622
1990	Male	allages	Ardabil	m	0.4909	0.183832	0.89785
1990	Male	allages	Ardabil	f	0.113865	0	0.467755
1990	Male	agestd	Ardabil	dmft	5.57673	3.39695	7.80012
1990	Male	agestd	Ardabil	d	4.99471	2.75347	7.23518
1990	Male	agestd	Ardabil	m	0.470528	0.17436	0.876564
1990	Male	agestd	Ardabil	f	0.111498	0	0.465781
1990	Both	1-4	Ardabil	dmft	3.1196	0.964324	5.32982
1990	Both	1-4	Ardabil	d	3.06765	0.724844	5.44399
1990	Both	1-4	Ardabil	m	6.66806e-89	1.9482e-199	0.356972
1990	Both	1-4	Ardabil	f	0.0519494	0	0.420372
1990	Both	5-9	Ardabil	dmft	5.34468	3.19339	7.57801
1990	Both	5-9	Ardabil	d	4.81328	2.62837	7.05005
1990	Both	5-9	Ardabil	m	0.406724	0.00459727	0.831358
1990	Both	5-9	Ardabil	f	0.124684	0	0.4835
1990	Both	10-14	Ardabil	dmft	7.49937	5.3133	9.72821
1990	Both	10-14	Ardabil	d	6.3915	4.27868	8.51004
1990	Both	10-14	Ardabil	m	0.94163	0.516369	1.35241
1990	Both	10-14	Ardabil	f	0.166243	0	0.498158
1990	Both	allages	Ardabil	dmft	5.37693	3.21312	7.60184
1990	Both	allages	Ardabil	d	4.80205	2.59313	7.04232
1990	Both	allages	Ardabil	m	0.458534	0.169812	0.858309
1990	Both	allages	Ardabil	f	0.116339	0	0.469286
1990	Both	agestd	Ardabil	dmft	5.30311	3.14005	7.5274
1990	Both	agestd	Ardabil	d	4.74572	2.53287	6.99016
1990	Both	agestd	Ardabil	m	0.443165	0.163716	0.841596
1990	Both	agestd	Ardabil	f	0.114234	0	0.467672
1990	Female	1-4	Qom	dmft	1.88198	1.00388e-46	4.1163
1990	Female	1-4	Qom	d	1.78541	6.82131e-90	4.21663
1990	Female	1-4	Qom	m	1.59492e-95	4.50625e-210	0.305019
1990	Female	1-4	Qom	f	0.0965609	0	0.488231
1990	Female	5-9	Qom	dmft	3.71618	1.55471	5.94397
1990	Female	5-9	Qom	d	3.32002	1.08843	5.57357
1990	Female	5-9	Qom	m	0.218625	7.42625e-214	0.654974
1990	Female	5-9	Qom	f	0.177529	0	0.53087
1990	Female	10-14	Qom	dmft	5.76584	3.4593	8.16061
1990	Female	10-14	Qom	d	4.81543	2.56598	7.05582
1990	Female	10-14	Qom	m	0.75986	0.32417	1.19415
1990	Female	10-14	Qom	f	0.190547	0	0.547147
1990	Female	allages	Qom	dmft	3.76812	1.64952	6.04865
1990	Female	allages	Qom	d	3.29683	1.19859	5.60164
1990	Female	allages	Qom	m	0.31499	0.0984475	0.709863
1990	Female	allages	Qom	f	0.156298	0	0.52255
1990	Female	agestd	Qom	dmft	3.77074	1.65361	6.0532
1990	Female	agestd	Qom	d	3.29659	1.20305	5.60321
1990	Female	agestd	Qom	m	0.318596	0.102042	0.712007
1990	Female	agestd	Qom	f	0.155555	0	0.522263
1990	Male	1-4	Qom	dmft	2.41777	0.230973	4.58073
1990	Male	1-4	Qom	d	2.32469	5.57513e-94	4.71379
1990	Male	1-4	Qom	m	1.1667e-98	4.21217e-217	0.249589
1990	Male	1-4	Qom	f	0.0930834	0	0.471261
1990	Male	5-9	Qom	dmft	4.17275	2.04611	6.37102
1990	Male	5-9	Qom	d	3.74959	1.543	5.94819
1990	Male	5-9	Qom	m	0.23379	6.33101e-221	0.655244
1990	Male	5-9	Qom	f	0.189374	0	0.536145
1990	Male	10-14	Qom	dmft	6.20261	3.86167	8.54886
1990	Male	10-14	Qom	d	5.2286	2.90773	7.41845
1990	Male	10-14	Qom	m	0.772039	0.334552	1.20623
1990	Male	10-14	Qom	f	0.201973	0	0.562116
1990	Male	allages	Qom	dmft	4.2539	2.04277	6.48673
1990	Male	allages	Qom	d	3.7635	1.48525	6.01833
1990	Male	allages	Qom	m	0.326933	0.102839	0.699142
1990	Male	allages	Qom	f	0.163464	0	0.524059
1990	Male	agestd	Qom	dmft	4.24	2.02666	6.47322
1990	Male	agestd	Qom	d	3.75118	1.47046	6.00882
1990	Male	agestd	Qom	m	0.326727	0.104894	0.696433
1990	Male	agestd	Qom	f	0.162095	0	0.523244
1990	Both	1-4	Qom	dmft	2.15514	0.117757	4.35308
1990	Both	1-4	Qom	d	2.06035	3.34388e-90	4.4701
1990	Both	1-4	Qom	m	7.82377e-96	2.20882e-210	0.276759
1990	Both	1-4	Qom	f	0.094788	0	0.479579
1990	Both	5-9	Qom	dmft	3.94901	1.80531	6.16175
1990	Both	5-9	Qom	d	3.53909	1.32024	5.76461
1990	Both	5-9	Qom	m	0.226359	3.63914e-214	0.655112
1990	Both	5-9	Qom	f	0.18357	0	0.53356
1990	Both	10-14	Qom	dmft	5.99046	3.66623	8.36027
1990	Both	10-14	Qom	d	5.02791	2.74173	7.24231
1990	Both	10-14	Qom	m	0.766123	0.329509	1.20036
1990	Both	10-14	Qom	f	0.196423	0	0.554845
1990	Both	allages	Qom	dmft	4.01646	1.85057	6.27261
1990	Both	allages	Qom	d	3.53541	1.34514	5.81467
1990	Both	allages	Qom	m	0.321096	0.100693	0.704382
1990	Both	allages	Qom	f	0.159961	0	0.523322
1990	Both	agestd	Qom	dmft	4.01162	1.8451	6.2688
1990	Both	agestd	Qom	d	3.52994	1.34032	5.81142
1990	Both	agestd	Qom	m	0.32277	0.103506	0.704013
1990	Both	agestd	Qom	f	0.158912	0	0.522767
1990	Female	1-4	Qazvin	dmft	1.19878	6.20923e-49	3.39865
1990	Female	1-4	Qazvin	d	1.07609	1.12466e-96	3.3597
1990	Female	1-4	Qazvin	m	1.16181e-101	3.88856e-224	0.169253
1990	Female	1-4	Qazvin	f	0.122696	0	0.479838
1990	Female	5-9	Qazvin	dmft	3.46527	1.29951	5.66673
1990	Female	5-9	Qazvin	d	3.13044	0.890709	5.42825
1990	Female	5-9	Qazvin	m	0.149014	9.32029e-228	0.585433
1990	Female	5-9	Qazvin	f	0.185812	0	0.539802
1990	Female	10-14	Qazvin	dmft	5.37754	3.05813	7.77323
1990	Female	10-14	Qazvin	d	4.47109	2.12789	6.71923
1990	Female	10-14	Qazvin	m	0.703934	0.255294	1.15109
1990	Female	10-14	Qazvin	f	0.202513	0	0.572831
1990	Female	allages	Qazvin	dmft	3.38244	1.46037	5.64453
1990	Female	allages	Qazvin	d	2.93182	1.01097	5.20972
1990	Female	allages	Qazvin	m	0.27861	0.0803257	0.63772
1990	Female	allages	Qazvin	f	0.172005	0	0.532084
1990	Female	agestd	Qazvin	dmft	3.33739	1.43464	5.59948
1990	Female	agestd	Qazvin	d	2.89093	0.993335	5.16853
1990	Female	agestd	Qazvin	m	0.275708	0.0803617	0.629478
1990	Female	agestd	Qazvin	f	0.170745	0	0.53089
1990	Male	1-4	Qazvin	dmft	1.91143	9.56424e-52	4.1706
1990	Male	1-4	Qazvin	d	1.79571	9.90067e-100	4.18312
1990	Male	1-4	Qazvin	m	6.7243e-105	4.72251e-231	0.29642
1990	Male	1-4	Qazvin	f	0.115716	0	0.484264
1990	Male	5-9	Qazvin	dmft	3.86704	1.76143	6.07387
1990	Male	5-9	Qazvin	d	3.3748	1.13469	5.60933
1990	Male	5-9	Qazvin	m	0.321342	4.08417e-235	0.764918
1990	Male	5-9	Qazvin	f	0.170897	0	0.525372
1990	Male	10-14	Qazvin	dmft	5.82559	3.57909	8.16678
1990	Male	10-14	Qazvin	d	4.77297	2.52043	6.88138
1990	Male	10-14	Qazvin	m	0.84677	0.423867	1.28987
1990	Male	10-14	Qazvin	f	0.20585	0	0.557069
1990	Male	allages	Qazvin	dmft	3.92274	1.82895	6.18855
1990	Male	allages	Qazvin	d	3.36044	1.24773	5.59935
1990	Male	allages	Qazvin	m	0.396406	0.137216	0.79631
1990	Male	allages	Qazvin	f	0.165893	0	0.523476
1990	Male	agestd	Qazvin	dmft	3.84686	1.76006	6.1128
1990	Male	agestd	Qazvin	d	3.30104	1.20116	5.54561
1990	Male	agestd	Qazvin	m	0.381864	0.132897	0.777565
1990	Male	agestd	Qazvin	f	0.163959	0	0.521978
1990	Both	1-4	Qazvin	dmft	1.56475	3.02553e-49	3.79507
1990	Both	1-4	Qazvin	d	1.44563	5.47625e-97	3.78255
1990	Both	1-4	Qazvin	m	5.65533e-102	1.89167e-224	0.234557
1990	Both	1-4	Qazvin	f	0.119112	0	0.482111
1990	Both	5-9	Qazvin	dmft	3.67296	1.5383	5.8772
1990	Both	5-9	Qazvin	d	3.25676	1.01683	5.52186
1990	Both	5-9	Qazvin	m	0.238098	4.5022e-228	0.678217
1990	Both	5-9	Qazvin	f	0.178102	0	0.532342
1990	Both	10-14	Qazvin	dmft	5.61316	3.33209	7.98019
1990	Both	10-14	Qazvin	d	4.62984	2.33432	6.8045
1990	Both	10-14	Qazvin	m	0.779049	0.343943	1.22407
1990	Both	10-14	Qazvin	f	0.204268	0	0.564542
1990	Both	allages	Qazvin	dmft	3.66273	1.65158	5.92676
1990	Both	allages	Qazvin	d	3.15418	1.1338	5.41185
1990	Both	allages	Qazvin	m	0.33972	0.109839	0.719993
1990	Both	allages	Qazvin	f	0.168834	0	0.527619
1990	Both	agestd	Qazvin	dmft	3.59891	1.60168	5.86297
1990	Both	agestd	Qazvin	d	3.10145	1.10002	5.36209
1990	Both	agestd	Qazvin	m	0.330199	0.107329	0.705493
1990	Both	agestd	Qazvin	f	0.167262	0	0.526315
1990	Female	1-4	Golestan	dmft	2.28894	0.102727	4.4755
1990	Female	1-4	Golestan	d	2.21379	1.51976e-103	4.45485
1990	Female	1-4	Golestan	m	5.05409e-108	2.28805e-238	0.209344
1990	Female	1-4	Golestan	f	0.0751458	0	0.428096
1990	Female	5-9	Golestan	dmft	4.27427	2.09715	6.5158
1990	Female	5-9	Golestan	d	3.88037	1.60269	6.11096
1990	Female	5-9	Golestan	m	0.220394	4.13691e-242	0.651009
1990	Female	5-9	Golestan	f	0.173507	0	0.518345
1990	Female	10-14	Golestan	dmft	6.29198	3.99315	8.5637
1990	Female	10-14	Golestan	d	5.30356	3.13034	7.43311
1990	Female	10-14	Golestan	m	0.769119	0.345523	1.18848
1990	Female	10-14	Golestan	f	0.219301	0	0.559682
1990	Female	allages	Golestan	dmft	4.30578	2.08757	6.5401
1990	Female	allages	Golestan	d	3.82164	1.59627	6.02359
1990	Female	allages	Golestan	m	0.326134	0.108786	0.685916
1990	Female	allages	Golestan	f	0.158013	0	0.503914
1990	Female	agestd	Golestan	dmft	4.27012	2.05175	6.50345
1990	Female	agestd	Golestan	d	3.79171	1.56748	5.99386
1990	Female	agestd	Golestan	m	0.322154	0.108764	0.677975
1990	Female	agestd	Golestan	f	0.156249	0	0.502296
1990	Male	1-4	Golestan	dmft	2.30414	0.125505	4.50391
1990	Male	1-4	Golestan	d	2.23467	4.7351e-107	4.62791
1990	Male	1-4	Golestan	m	2.01439e-111	2.04965e-245	0.34866
1990	Male	1-4	Golestan	f	0.0694782	0	0.451417
1990	Male	5-9	Golestan	dmft	5.01467	2.85735	7.18477
1990	Male	5-9	Golestan	d	4.49672	2.29533	6.69647
1990	Male	5-9	Golestan	m	0.379585	8.22272e-250	0.803539
1990	Male	5-9	Golestan	f	0.138363	0	0.487873
1990	Male	10-14	Golestan	dmft	7.04359	4.71627	9.43973
1990	Male	10-14	Golestan	d	5.97306	3.67212	8.22136
1990	Male	10-14	Golestan	m	0.921107	0.478351	1.34024
1990	Male	10-14	Golestan	f	0.14942	0	0.500351
1990	Male	allages	Golestan	dmft	4.82263	2.60511	7.07319
1990	Male	allages	Golestan	d	4.268	2.02497	6.5425
1990	Male	allages	Golestan	m	0.433937	0.150992	0.833245
1990	Male	allages	Golestan	f	0.120697	0	0.480616
1990	Male	agestd	Golestan	dmft	4.77172	2.55419	7.02231
1990	Male	agestd	Golestan	d	4.22597	1.98257	6.5037
1990	Male	agestd	Golestan	m	0.426263	0.14998	0.824286
1990	Male	agestd	Golestan	f	0.119489	0	0.479962
1990	Both	1-4	Golestan	dmft	2.29671	0.114363	4.49001
1990	Both	1-4	Golestan	d	2.22446	7.43676e-104	4.54325
1990	Both	1-4	Golestan	m	2.47338e-108	1.11926e-238	0.28051
1990	Both	1-4	Golestan	f	0.0722507	0	0.440009
1990	Both	5-9	Golestan	dmft	4.64879	2.48169	6.85419
1990	Both	5-9	Golestan	d	4.19214	1.95305	6.40713
1990	Both	5-9	Golestan	m	0.300919	2.04431e-242	0.728164
1990	Both	5-9	Golestan	f	0.15573	0	0.502931
1990	Both	10-14	Golestan	dmft	6.67455	4.36121	9.00959
1990	Both	10-14	Golestan	d	5.64433	3.4061	7.83433
1990	Both	10-14	Golestan	m	0.84648	0.413132	1.26573
1990	Both	10-14	Golestan	f	0.183732	0	0.529483
1990	Both	allages	Golestan	dmft	4.56853	2.35067	6.8111
1990	Both	allages	Golestan	d	4.04855	1.8142	6.28738
1990	Both	allages	Golestan	m	0.380937	0.130242	0.760811
1990	Both	allages	Golestan	f	0.139043	0	0.49207
1990	Both	agestd	Golestan	dmft	4.5276	2.30966	6.76979
1990	Both	agestd	Golestan	d	4.01462	1.78056	6.25557
1990	Both	agestd	Golestan	m	0.375595	0.129921	0.753079
1990	Both	agestd	Golestan	f	0.13738	0	0.490832
1990	Female	1-4	Khorasan, North	dmft	1.69207	3.19056e-54	3.87689
1990	Female	1-4	Khorasan, North	d	1.58616	4.64055e-110	3.8835
1990	Female	1-4	Khorasan, North	m	1.96591e-114	5.04514e-253	0.138274
1990	Female	1-4	Khorasan, North	f	0.105916	0	0.454196
1990	Female	5-9	Khorasan, North	dmft	3.87114	1.66412	6.08007
1990	Female	5-9	Khorasan, North	d	3.53047	1.24176	5.81785
1990	Female	5-9	Khorasan, North	m	0.118883	1.35847e-256	0.542774
1990	Female	5-9	Khorasan, North	f	0.221786	0	0.573852
1990	Female	10-14	Khorasan, North	dmft	6.04604	3.87167	8.26242
1990	Female	10-14	Khorasan, North	d	5.12868	3.03221	7.29794
1990	Female	10-14	Khorasan, North	m	0.659423	0.24831	1.06675
1990	Female	10-14	Khorasan, North	f	0.257936	0	0.585441
1990	Female	allages	Khorasan, North	dmft	3.8687	1.83172	6.07245
1990	Female	allages	Khorasan, North	d	3.42214	1.41121	5.676
1990	Female	allages	Khorasan, North	m	0.249543	0.0769819	0.579599
1990	Female	allages	Khorasan, North	f	0.19701	0	0.540285
1990	Female	agestd	Khorasan, North	dmft	3.85408	1.82316	6.05759
1990	Female	agestd	Khorasan, North	d	3.40747	1.4055	5.66088
1990	Female	agestd	Khorasan, North	m	0.250753	0.0781632	0.577458
1990	Female	agestd	Khorasan, North	f	0.195854	0	0.53897
1990	Male	1-4	Khorasan, North	dmft	2.03424	2.62016e-57	4.25358
1990	Male	1-4	Khorasan, North	d	1.93978	3.04068e-113	4.26172
1990	Male	1-4	Khorasan, North	m	1.78508e-117	7.88396e-260	0.194007
1990	Male	1-4	Khorasan, North	f	0.0944607	0	0.45323
1990	Male	5-9	Khorasan, North	dmft	4.14928	1.9878	6.31053
1990	Male	5-9	Khorasan, North	d	3.78982	1.55378	6.0501
1990	Male	5-9	Khorasan, North	m	0.185337	1.72185e-263	0.626315
1990	Male	5-9	Khorasan, North	f	0.174118	0	0.533537
1990	Male	10-14	Khorasan, North	dmft	6.21016	3.8575	8.60735
1990	Male	10-14	Khorasan, North	d	5.2878	3.04455	7.4958
1990	Male	10-14	Khorasan, North	m	0.735088	0.311949	1.15415
1990	Male	10-14	Khorasan, North	f	0.187265	0	0.535109
1990	Male	allages	Khorasan, North	dmft	4.13886	1.957	6.39187
1990	Male	allages	Khorasan, North	d	3.68544	1.53887	5.94846
1990	Male	allages	Khorasan, North	m	0.299856	0.0975425	0.657516
1990	Male	allages	Khorasan, North	f	0.153567	0	0.509165
1990	Male	agestd	Khorasan, North	dmft	4.10948	1.92933	6.36355
1990	Male	agestd	Khorasan, North	d	3.65948	1.51726	5.92336
1990	Male	agestd	Khorasan, North	m	0.297595	0.0978074	0.651601
1990	Male	agestd	Khorasan, North	f	0.152405	0	0.507985
1990	Both	1-4	Khorasan, North	dmft	1.86762	1.55499e-54	4.07015
1990	Both	1-4	Khorasan, North	d	1.76758	2.26128e-110	4.07754
1990	Both	1-4	Khorasan, North	m	9.58215e-115	2.45673e-253	0.166868
1990	Both	1-4	Khorasan, North	f	0.100039	0	0.4537
1990	Both	5-9	Khorasan, North	dmft	4.01374	1.83007	6.19823
1990	Both	5-9	Khorasan, North	d	3.66344	1.40172	5.93692
1990	Both	5-9	Khorasan, North	m	0.152952	6.62009e-257	0.585604
1990	Both	5-9	Khorasan, North	f	0.197348	0	0.553184
1990	Both	10-14	Khorasan, North	dmft	6.13072	3.86436	8.44039
1990	Both	10-14	Khorasan, North	d	5.21078	3.03858	7.40003
1990	Both	10-14	Khorasan, North	m	0.698462	0.281145	1.11184
1990	Both	10-14	Khorasan, North	f	0.221473	0	0.559472
1990	Both	allages	Khorasan, North	dmft	4.00751	1.89609	6.23657
1990	Both	allages	Khorasan, North	d	3.55743	1.4768	5.81599
1990	Both	allages	Khorasan, North	m	0.275394	0.0875462	0.619634
1990	Both	allages	Khorasan, North	f	0.174688	0	0.524295
1990	Both	agestd	Khorasan, North	dmft	3.98518	1.87766	6.21464
1990	Both	agestd	Khorasan, North	d	3.53683	1.46287	5.79562
1990	Both	agestd	Khorasan, North	m	0.274797	0.0882468	0.615517
1990	Both	agestd	Khorasan, North	f	0.173551	0	0.523065
1990	Female	1-4	Khorasan, South	dmft	2.10742	7.93553e-61	4.2982
1990	Female	1-4	Khorasan, South	d	2.0234	2.35255e-116	4.51126
1990	Female	1-4	Khorasan, South	m	1.43648e-120	1.01466e-266	0.259997
1990	Female	1-4	Khorasan, South	f	0.0840178	0	0.486637
1990	Female	5-9	Khorasan, South	dmft	4.21622	2.01049	6.42994
1990	Female	5-9	Khorasan, South	d	3.78055	1.57122	6.10524
1990	Female	5-9	Khorasan, South	m	0.257908	1.39923e-270	0.694368
1990	Female	5-9	Khorasan, South	f	0.177764	0	0.534229
1990	Female	10-14	Khorasan, South	dmft	6.29294	4.1313	8.49478
1990	Female	10-14	Khorasan, South	d	5.26828	3.17738	7.33046
1990	Female	10-14	Khorasan, South	m	0.789106	0.382774	1.18895
1990	Female	10-14	Khorasan, South	f	0.235551	0	0.567646
1990	Female	allages	Khorasan, South	dmft	4.15707	1.99656	6.35976
1990	Female	allages	Khorasan, South	d	3.65812	1.54488	5.9567
1990	Female	allages	Khorasan, South	m	0.334222	0.115363	0.702323
1990	Female	allages	Khorasan, South	f	0.164726	0	0.52884
1990	Female	agestd	Khorasan, South	dmft	4.19088	2.03068	6.39347
1990	Female	agestd	Khorasan, South	d	3.68304	1.57086	5.97764
1990	Female	agestd	Khorasan, South	m	0.34207	0.12049	0.710183
1990	Female	agestd	Khorasan, South	f	0.165767	0	0.529423
1990	Male	1-4	Khorasan, South	dmft	2.52049	0.371663	4.78108
1990	Male	1-4	Khorasan, South	d	2.41797	0.0630321	4.81299
1990	Male	1-4	Khorasan, South	m	8.69398e-124	7.56867e-274	0.270988
1990	Male	1-4	Khorasan, South	f	0.102527	0	0.486759
1990	Male	5-9	Khorasan, South	dmft	4.65436	2.39269	6.94417
1990	Male	5-9	Khorasan, South	d	4.15772	1.93631	6.45997
1990	Male	5-9	Khorasan, South	m	0.299711	9.87189e-278	0.736233
1990	Male	5-9	Khorasan, South	f	0.196931	0	0.557592
1990	Male	10-14	Khorasan, South	dmft	6.6794	4.28625	9.04808
1990	Male	10-14	Khorasan, South	d	5.62954	3.33492	7.96508
1990	Male	10-14	Khorasan, South	m	0.855799	0.420184	1.30256
1990	Male	10-14	Khorasan, South	f	0.194052	0	0.553474
1990	Male	allages	Khorasan, South	dmft	4.60598	2.33929	6.911
1990	Male	allages	Khorasan, South	d	4.06265	1.77616	6.40466
1990	Male	allages	Khorasan, South	m	0.377238	0.130423	0.764423
1990	Male	allages	Khorasan, South	f	0.166089	0	0.533843
1990	Male	agestd	Khorasan, South	dmft	4.59722	2.33092	6.90228
1990	Male	agestd	Khorasan, South	d	4.05495	1.76728	6.39772
1990	Male	agestd	Khorasan, South	m	0.376862	0.131743	0.762906
1990	Male	agestd	Khorasan, South	f	0.165411	0	0.533328
1990	Both	1-4	Khorasan, South	dmft	2.31756	0.189073	4.54385
1990	Both	1-4	Khorasan, South	d	2.22413	0.0320658	4.66476
1990	Both	1-4	Khorasan, South	m	7.06154e-121	4.98478e-267	0.265588
1990	Both	1-4	Khorasan, South	f	0.0934337	0	0.486699
1990	Both	5-9	Khorasan, South	dmft	4.4413	2.20683	6.69411
1990	Both	5-9	Khorasan, South	d	3.97431	1.75877	6.28747
1990	Both	5-9	Khorasan, South	m	0.279383	6.80423e-271	0.715875
1990	Both	5-9	Khorasan, South	f	0.18761	0	0.546231
1990	Both	10-14	Khorasan, South	dmft	6.49467	4.21218	8.7836
1990	Both	10-14	Khorasan, South	d	5.45686	3.25962	7.66173
1990	Both	10-14	Khorasan, South	m	0.82392	0.402302	1.24825
1990	Both	10-14	Khorasan, South	f	0.213889	0	0.560249
1990	Both	allages	Khorasan, South	dmft	4.3881	2.17295	6.64345
1990	Both	allages	Khorasan, South	d	3.86631	1.66391	6.18724
1990	Both	allages	Khorasan, South	m	0.35636	0.123114	0.734283
1990	Both	allages	Khorasan, South	f	0.165428	0	0.531415
1990	Both	agestd	Khorasan, South	dmft	4.39946	2.1848	6.65465
1990	Both	agestd	Khorasan, South	d	3.87395	1.67169	6.19327
1990	Both	agestd	Khorasan, South	m	0.359929	0.126266	0.737246
1990	Both	agestd	Khorasan, South	f	0.165584	0	0.531428
1990	Female	1-4	Alborz	dmft	1.81992	1.95098e-63	4.07437
1990	Female	1-4	Alborz	d	1.61267	2.17668e-119	3.8744
1990	Female	1-4	Alborz	m	3.18391e-130	4.58117e-292	0.179599
1990	Female	1-4	Alborz	f	0.207248	0	0.553496
1990	Female	5-9	Alborz	dmft	3.71144	1.51974	5.93131
1990	Female	5-9	Alborz	d	3.25543	1.08955	5.51462
1990	Female	5-9	Alborz	m	0.151056	1.06067e-295	0.570904
1990	Female	5-9	Alborz	f	0.304949	0	0.649372
1990	Female	10-14	Alborz	dmft	5.68805	3.16171	8.25483
1990	Female	10-14	Alborz	d	4.70376	2.29179	7.0599
1990	Female	10-14	Alborz	m	0.701751	0.243072	1.15808
1990	Female	10-14	Alborz	f	0.282538	0	0.668955
1990	Female	allages	Alborz	dmft	3.77896	1.59089	6.1178
1990	Female	allages	Alborz	d	3.22986	1.14842	5.52022
1990	Female	allages	Alborz	m	0.279726	0.0762786	0.640814
1990	Female	allages	Alborz	f	0.269365	0	0.627499
1990	Female	agestd	Alborz	dmft	3.72455	1.54723	6.06476
1990	Female	agestd	Alborz	d	3.18236	1.11715	5.47288
1990	Female	agestd	Alborz	m	0.275763	0.0765145	0.629732
1990	Female	agestd	Alborz	f	0.266434	0	0.624663
1990	Male	1-4	Alborz	dmft	2.35396	0.107653	4.55588
1990	Male	1-4	Alborz	d	2.03629	1.49782e-122	4.42513
1990	Male	1-4	Alborz	m	1.0857e-133	5.00468e-299	0.367885
1990	Male	1-4	Alborz	f	0.317668	0	0.700177
1990	Male	5-9	Alborz	dmft	4.4235	2.17668	6.68004
1990	Male	5-9	Alborz	d	3.62775	1.4244	5.77513
1990	Male	5-9	Alborz	m	0.361623	2.69633e-303	0.77823
1990	Male	5-9	Alborz	f	0.434131	0.0885831	0.782104
1990	Male	10-14	Alborz	dmft	6.35967	3.95961	8.81542
1990	Male	10-14	Alborz	d	5.06213	2.72777	7.3138
1990	Male	10-14	Alborz	m	0.896162	0.448943	1.34221
1990	Male	10-14	Alborz	f	0.401381	0.0423075	0.775784
1990	Male	allages	Alborz	dmft	4.44574	2.15008	6.7502
1990	Male	allages	Alborz	d	3.62742	1.43036	5.87775
1990	Male	allages	Alborz	m	0.428227	0.143497	0.840199
1990	Male	allages	Alborz	f	0.390088	0.0482544	0.756465
1990	Male	agestd	Alborz	dmft	4.35936	2.06466	6.66064
1990	Male	agestd	Alborz	d	3.56133	1.37109	5.81972
1990	Male	agestd	Alborz	m	0.411937	0.14076	0.821974
1990	Male	agestd	Alborz	f	0.386091	0.0453444	0.753552
1990	Both	1-4	Alborz	dmft	2.09049	0.0545413	4.31832
1990	Both	1-4	Alborz	d	1.82729	1.07465e-119	4.15342
1990	Both	1-4	Alborz	m	1.57137e-130	2.26018e-292	0.274992
1990	Both	1-4	Alborz	f	0.263191	0	0.62781
1990	Both	5-9	Alborz	dmft	4.07376	1.85402	6.31229
1990	Both	5-9	Alborz	d	3.44488	1.25993	5.64718
1990	Both	5-9	Alborz	m	0.258201	5.2096e-296	0.676399
1990	Both	5-9	Alborz	f	0.370682	0.0450745	0.716911
1990	Both	10-14	Alborz	dmft	6.03368	3.57233	8.54332
1990	Both	10-14	Alborz	d	4.88819	2.51616	7.19057
1990	Both	10-14	Alborz	m	0.8018	0.349019	1.25284
1990	Both	10-14	Alborz	f	0.343698	0.0217725	0.723932
1990	Both	allages	Alborz	dmft	4.11904	1.8761	6.44035
1990	Both	allages	Alborz	d	3.43263	1.29222	5.70257
1990	Both	allages	Alborz	m	0.355467	0.110562	0.742507
1990	Both	allages	Alborz	f	0.330938	0.0246113	0.693276
1990	Both	agestd	Alborz	dmft	4.05041	1.81283	6.37064
1990	Both	agestd	Alborz	d	3.37689	1.2475	5.65092
1990	Both	agestd	Alborz	m	0.345663	0.109492	0.728413
1990	Both	agestd	Alborz	f	0.327855	0.0232759	0.690824
1990	Female	1-4	National	dmft	1.99133	0.130551	4.20335
1990	Female	1-4	National	d	1.75739	0.0126979	4.15927
1990	Female	1-4	National	m	0.00212687	2.01526e-09	0.321671
1990	Female	1-4	National	f	0.231815	0.0296667	0.608185
1990	Female	5-9	National	dmft	4.13132	1.95548	6.34447
1990	Female	5-9	National	d	3.47584	1.27167	5.69829
1990	Female	5-9	National	m	0.330479	0.0102494	0.757523
1990	Female	5-9	National	f	0.325004	0.0702579	0.673127
1990	Female	10-14	National	dmft	6.23358	3.98162	8.54087
1990	Female	10-14	National	d	5.04887	2.87184	7.17343
1990	Female	10-14	National	m	0.857536	0.438085	1.27357
1990	Female	10-14	National	f	0.327172	0.0582708	0.668467
1990	Female	allages	National	dmft	4.14633	2.04148	6.38866
1990	Female	allages	National	d	3.45178	1.39447	5.69756
1990	Female	allages	National	m	0.396919	0.141351	0.788141
1990	Female	allages	National	f	0.297625	0.0542762	0.652111
1990	Female	agestd	National	dmft	3.27791	1.60193	5.06896
1990	Female	agestd	National	d	2.72972	1.09422	4.52637
1990	Female	agestd	National	m	0.312022	0.113117	0.622691
1990	Female	agestd	National	f	0.236163	0.0426625	0.519763
1990	Male	1-4	National	dmft	2.44946	0.412423	4.66904
1990	Male	1-4	National	d	2.19249	0.164808	4.58545
1990	Male	1-4	National	m	0.0223667	3.94877e-16	0.396937
1990	Male	1-4	National	f	0.234604	0.0394803	0.610011
1990	Male	5-9	National	dmft	4.54975	2.36814	6.77709
1990	Male	5-9	National	d	3.80416	1.61669	5.99415
1990	Male	5-9	National	m	0.423988	0.0529372	0.848137
1990	Male	5-9	National	f	0.321604	0.0849391	0.66681
1990	Male	10-14	National	dmft	6.59776	4.31632	8.93874
1990	Male	10-14	National	d	5.33186	3.13176	7.47629
1990	Male	10-14	National	m	0.947503	0.523482	1.36793
1990	Male	10-14	National	f	0.318391	0.0700384	0.662129
1990	Male	allages	National	dmft	4.57843	2.40799	6.83977
1990	Male	allages	National	d	3.81215	1.66826	6.04806
1990	Male	allages	National	m	0.471623	0.187545	0.87981
1990	Male	allages	National	f	0.294652	0.0666311	0.648389
1990	Male	agestd	National	dmft	3.61706	1.88016	5.42969
1990	Male	agestd	National	d	3.01545	1.29973	4.8129
1990	Male	agestd	National	m	0.367162	0.146986	0.693452
1990	Male	agestd	National	f	0.234455	0.0525426	0.518756
1990	Both	1-4	National	dmft	2.22485	0.274227	4.44072
1990	Both	1-4	National	d	1.97917	0.0902319	4.3765
1990	Both	1-4	National	m	0.0124436	9.88039e-10	0.360036
1990	Both	1-4	National	f	0.233237	0.0346689	0.609116
1990	Both	5-9	National	dmft	4.34492	2.16614	6.56531
1990	Both	5-9	National	d	3.64344	1.4478	5.84932
1990	Both	5-9	National	m	0.378214	0.0320408	0.80378
1990	Both	5-9	National	f	0.323268	0.0777524	0.669902
1990	Both	10-14	National	dmft	6.42186	4.15467	8.74657
1990	Both	10-14	National	d	5.19518	3.00622	7.33001
1990	Both	10-14	National	m	0.90405	0.482236	1.32235
1990	Both	10-14	National	f	0.322632	0.0643549	0.66519
1990	Both	allages	National	dmft	4.3677	2.22925	6.61978
1990	Both	allages	National	d	3.63641	1.53474	5.87713
1990	Both	allages	National	m	0.435192	0.165017	0.835105
1990	Both	allages	National	f	0.296102	0.0606059	0.650204
1990	Both	agestd	National	dmft	3.4512	1.74423	5.25333
1990	Both	agestd	National	d	2.87564	1.19939	4.67275
1990	Both	agestd	National	m	0.340292	0.130544	0.658895
1990	Both	agestd	National	f	0.235276	0.0477156	0.519241
1991	Female	1-4	Markazi	dmft	1.47309	6.95076e-79	3.73175
1991	Female	1-4	Markazi	d	1.40614	2.2285e-157	3.69504
1991	Female	1-4	Markazi	m	1.77585e-178	0	0.0949891
1991	Female	1-4	Markazi	f	0.0669489	0	0.442496
1991	Female	5-9	Markazi	dmft	3.62661	1.40881	5.85861
1991	Female	5-9	Markazi	d	3.40601	1.11313	5.6624
1991	Female	5-9	Markazi	m	0.0614619	0	0.493781
1991	Female	5-9	Markazi	f	0.159138	0	0.522962
1991	Female	10-14	Markazi	dmft	5.70985	3.42954	8.03287
1991	Female	10-14	Markazi	d	4.9149	2.68199	7.06532
1991	Female	10-14	Markazi	m	0.626658	0.195919	1.04356
1991	Female	10-14	Markazi	f	0.168293	0	0.522517
1991	Female	allages	Markazi	dmft	3.74891	1.71407	6.01939
1991	Female	allages	Markazi	d	3.37383	1.34482	5.60286
1991	Female	allages	Markazi	m	0.238107	0.0670782	0.57258
1991	Female	allages	Markazi	f	0.136974	0	0.500729
1991	Female	agestd	Markazi	dmft	3.58892	1.59125	5.85816
1991	Female	agestd	Markazi	d	3.23701	1.24854	5.4705
1991	Female	agestd	Markazi	m	0.219584	0.0616714	0.538427
1991	Female	agestd	Markazi	f	0.132334	0	0.496911
1991	Male	1-4	Markazi	dmft	1.85354	1.51998e-81	4.08846
1991	Male	1-4	Markazi	d	1.76722	2.35594e-160	4.17493
1991	Male	1-4	Markazi	m	1.88165e-181	0	0.17715
1991	Male	1-4	Markazi	f	0.0863237	0	0.471736
1991	Male	5-9	Markazi	dmft	4.13444	1.89823	6.35757
1991	Male	5-9	Markazi	d	3.79099	1.52709	6.05088
1991	Male	5-9	Markazi	m	0.156079	0	0.592582
1991	Male	5-9	Markazi	f	0.18737	0	0.548106
1991	Male	10-14	Markazi	dmft	6.25526	3.94853	8.55274
1991	Male	10-14	Markazi	d	5.36442	3.20793	7.58114
1991	Male	10-14	Markazi	m	0.712722	0.293542	1.1391
1991	Male	10-14	Markazi	f	0.178122	0	0.531465
1991	Male	allages	Markazi	dmft	4.25057	2.09362	6.50262
1991	Male	allages	Markazi	d	3.78731	1.69515	6.07231
1991	Male	allages	Markazi	m	0.306464	0.101604	0.669198
1991	Male	allages	Markazi	f	0.156793	0	0.521656
1991	Male	agestd	Markazi	dmft	4.05965	1.92543	6.30991
1991	Male	agestd	Markazi	d	3.62796	1.55882	5.92226
1991	Male	agestd	Markazi	m	0.279986	0.0920361	0.629201
1991	Male	agestd	Markazi	f	0.151699	0	0.51812
1991	Both	1-4	Markazi	dmft	1.667	3.41584e-79	3.91356
1991	Both	1-4	Markazi	d	1.59018	1.09388e-157	3.93963
1991	Both	1-4	Markazi	m	8.71692e-179	0	0.136865
1991	Both	1-4	Markazi	f	0.0768239	0	0.457399
1991	Both	5-9	Markazi	dmft	3.88698	1.65974	6.11443
1991	Both	5-9	Markazi	d	3.60339	1.32537	5.86158
1991	Both	5-9	Markazi	m	0.109972	0	0.544437
1991	Both	5-9	Markazi	f	0.173613	0	0.535853
1991	Both	10-14	Markazi	dmft	5.99107	3.69713	8.30091
1991	Both	10-14	Markazi	d	5.14667	2.95316	7.33128
1991	Both	10-14	Markazi	m	0.671032	0.246253	1.09282
1991	Both	10-14	Markazi	f	0.173361	0	0.527131
1991	Both	allages	Markazi	dmft	4.0062	1.90873	6.26723
1991	Both	allages	Markazi	d	3.5859	1.52449	5.84363
1991	Both	allages	Markazi	m	0.273165	0.0847855	0.622133
1991	Both	allages	Markazi	f	0.147139	0	0.511462
1991	Both	agestd	Markazi	dmft	3.83055	1.76279	6.09005
1991	Both	agestd	Markazi	d	3.43769	1.40781	5.70239
1991	Both	agestd	Markazi	m	0.250589	0.077258	0.585023
1991	Both	agestd	Markazi	f	0.142274	0	0.507798
1991	Female	1-4	Gilan	dmft	1.45817	6.68542e-84	3.65265
1991	Female	1-4	Gilan	d	1.2546	4.67769e-163	3.7914
1991	Female	1-4	Gilan	m	1.05527e-184	0	0.320879
1991	Female	1-4	Gilan	f	0.203568	0	0.602925
1991	Female	5-9	Gilan	dmft	3.71386	1.54577	5.97019
1991	Female	5-9	Gilan	d	3.07464	0.895322	5.3723
1991	Female	5-9	Gilan	m	0.336035	0	0.779859
1991	Female	5-9	Gilan	f	0.303189	0	0.658404
1991	Female	10-14	Gilan	dmft	5.87999	3.56397	8.26081
1991	Female	10-14	Gilan	d	4.73883	2.46525	6.94776
1991	Female	10-14	Gilan	m	0.866979	0.426993	1.31071
1991	Female	10-14	Gilan	f	0.274184	0	0.628422
1991	Female	allages	Gilan	dmft	3.91427	1.87474	6.19946
1991	Female	allages	Gilan	d	3.20633	1.22982	5.53333
1991	Female	allages	Gilan	m	0.440654	0.153294	0.85298
1991	Female	allages	Gilan	f	0.267282	0	0.633443
1991	Female	agestd	Gilan	dmft	3.66937	1.68331	5.94497
1991	Female	agestd	Gilan	d	3.01243	1.1012	5.35916
1991	Female	agestd	Gilan	m	0.39496	0.134409	0.799164
[truncated: 51,761 more rows]
